# Supplementary material for: tRNA modification profiling reveals epitranscriptome regulatory networks in Pseudomonas aeruginosa
Source: Nucleic Acids Res. 2025 Jul 28;53(14):gkaf696. doi: 10.1093/nar/gkaf696 (PMC12300143; doi:10.1093/nar/gkaf696)
Supplement: gkaf696_Supplemental_Files [file gkaf696_supplemental_files.zip]

Archive with 6 entries (6 files):
- Sun et al Supplementary Information Revised 2025 6-3.pdf
- Sun et al Supplementary Table 3 Protein IDs used in this study 2025 3-3.xlsx
- Sun et al Supplementary Table 5 Modification table 2025 3-3.xlsx
- Sun et al Supplementary Table 6 PA14 library screening results 2025 3-3.xlsx
- Sun et al Supplementary Table 7 Verification of known tRNA modifying enzymes 2025 3-3.xlsx
- Sun et al Supplementary Table 8 Gene pathway list Fe-S Denitrif SAM 2025 3-3.xlsx
