# Supplementary material for: tRNA modification profiling reveals epitranscriptome regulatory networks in Pseudomonas aeruginosa
Source: Nucleic Acids Res. 2025 Jul 28;53(14):gkaf696. doi: 10.1093/nar/gkaf696 (PMC12300143; doi:10.1093/nar/gkaf696)
Supplement: gkaf696_Supplemental_Files [file gkaf696_supplemental_files.zip › Sun et al Supplementary Table 3 Protein IDs used in this study 2025 3-3.xlsx]

## Sheet: Sheet1
Supplementary Table 3. Protein IDs used in this study.
Database	ID	protein name	Organism
BV-BRC	fig|208963.12.peg.3333	40730_PA14	Pseudomonas aeruginosa PA14
BV-BRC	fig|552398.3.peg.90	40730_R.bac	Ruminococcaceae bacterium D16
BV-BRC	fig|411902.9.peg.2991	40730_C.bol	Clostridium bolteae ATCC BAA-613
BV-BRC	fig|869209.3.peg.2031	40730_T.suc	Treponema succinifaciens DSM 2489
BV-BRC	fig|869209.3.peg.1437	RlmN_T.suc	Treponema succinifaciens DSM 2489
BV-BRC	fig|511145.12.peg.2616	RlmN_E.coli	Escherichia coli str. K-12 substr. MG1655
BV-BRC	fig|411902.9.peg.3933	RlmN_C.bol	Clostridium bolteae ATCC BAA-613
BV-BRC	fig|552398.3.peg.1023	RlmN_R.bac	Ruminococcaceae bacterium D16
BV-BRC	fig|208963.12.peg.1201	RlmN_PA14	Pseudomonas aeruginosa PA14
BV-BRC	fig|208964.12.peg.5404	PA14_68100-like	Pseudomonas aeruginosa PAO1
BV-BRC	fig|1136163.9.peg.1501	PA14_68100-like	Vibrio cyclitrophicus FF75
BV-BRC	fig|1117315.3.peg.3275	PA14_68100-like	Pseudoalteromonas haloplanktis ATCC 14393
BV-BRC	fig|392500.6.peg.3253	PA14_68100-like	Shewanella woodyi ATCC 51908
BV-BRC	fig|1195763.3.peg.492	PA14_68100-like	Photobacterium aquae strain CGMCC 1.12159
BV-BRC	fig|1122197.3.peg.2443	PA14_68100-like	Marinobacter daepoensis DSM 16072
BV-BRC	fig|649.3.peg.130	PA14_68100-like	Aeromonas eucrenophila CECT 4224
BV-BRC	fig|1121940.3.peg.1133	PA14_68100-like	Halomonas halocynthiae DSM 14573
BV-BRC	fig|1123053.3.peg.2670	PA14_68100-like	Rheinheimera baltica DSM 14885
BV-BRC	fig|1121878.3.peg.1364	PA14_68100-like	Ferrimonas futtsuensis DSM 18154
BV-BRC	fig|1234381.3.peg.2870	PA14_68100-like	Thauera aminoaromatica S2
BV-BRC	fig|391591.24.peg.2071	TrmH-like	Vibrio shilonii AK1
BV-BRC	fig|1117315.3.peg.3099	TrmH-like	Pseudoalteromonas haloplanktis ATCC 14393
BV-BRC	fig|392500.6.peg.4718	TrmH-like	Shewanella woodyi ATCC 51908
BV-BRC	fig|1195763.3.peg.1056	TrmH-like	Photobacterium aquae strain CGMCC 1.12159
BV-BRC	fig|1122197.3.peg.643	TrmH-like	Marinobacter daepoensis DSM 16072
BV-BRC	fig|649.3.peg.1757	TrmH-like	Aeromonas eucrenophila CECT 4224
BV-BRC	fig|1348657.5.peg.3619	TrmH-like	Thauera terpenica 58Eu
BV-BRC	fig|862908.3.peg.2626	TrmH-like	Bacteriovorax marinus SJ
BV-BRC	fig|673.5.peg.1116	TrmH-like	Grimontia hollisae strain ATCC 33564
BV-BRC	fig|550540.3.peg.112	TrmH-like	Ferrimonas balearica DSM 9799
BV-BRC	fig|1278073.3.peg.1556	TrmH-like	Myxococcus stipitatus DSM 14675
BV-BRC	fig|283166.5.peg.11	TrmH-like	Bartonella henselae str. Houston-1
BV-BRC	fig|445970.5.peg.663	TrmH-like	Alistipes putredinis DSM 17216
BV-BRC	fig|1118061.3.peg.1393	TrmH-like	Bacteroidales bacterium ph8
BV-BRC	fig|1224163.3.peg.1281	TrmH-like	Corynebacterium maris DSM 45190
BV-BRC	fig|755178.3.peg.384	TrmH-like	Cyanobacterium aponinum PCC 10605
BV-BRC	fig|1121380.3.peg.688	TrmH-like	Deinococcus frigens DSM 12807
BV-BRC	fig|1121456.3.peg.597	TrmH-like	Desulfovibrio longus DSM 6739
BV-BRC	fig|1440774.4.peg.4469	TrmH-like	Mycobacterium aromaticivorans JS19b1
BV-BRC	fig|1128399.3.peg.3091	TrmH-like	Rhizobium phaseoli Ch24-10
BV-BRC	fig|68178.3.peg.5483	TrmH-like	Streptomyces avellaneus strain NRRL B-3447
BV-BRC	fig|349967.4.peg.2353	TrmH-like	Yersinia mollaretii ATCC 43969
BV-BRC	fig|1120950.3.peg.6351	TrmH-like	Actinopolymorpha alba DSM 45243
Uniprot	P75782	RlmF	Escherichia coli
Uniprot	A5F7R5	RlmF	Vibrio cholerae
Uniprot	Q1QEW1	RlmF	Psychrobacter cryohalolentis
Uniprot	Q02RZ9	RlmF	PA14_14340
Uniprot	Q6D958	RlmF	Pectobacterium atrosepticum
Uniprot	B5EVS5	RlmF	Aliivibrio fischeri
Uniprot	B2K7Y6	RlmF	Yersinia pseudotuberculosis
Uniprot	Q12T32	RlmF	Shewanella denitrificans
Uniprot	C1DPF6	RlmF	Azotobacter vinelandii
Uniprot	Q5LBA7	RlmF	Bacteroides fragilis
Uniprot	P63177	RlmB	RlmB_E. coli
Uniprot	Q9HUM8	RlmB	RlmB_P. aeruginosa PAO1
Uniprot	Q8EAG8	RlmB	RlmB_Shewanella oneidensis
NCBI	WP_153671283.1	Methyltransferase domain-containing protein	Escherichia coli
Uniprot	Q88R55	Methyltransferase domain-containing protein	Pseudomonas putida
Uniprot	A4VG66	Methyltransferase domain-containing protein	Stutzerimonas stutzeri
Uniprot	A0A2T3N4J7	Methyltransferase domain-containing protein	Photobacterium lipolyticum
Uniprot	A8FTE7	Methyltransferase domain-containing protein	Shewanella sediminis
Uniprot	O31677	QueE	Bacillus subtilis
Uniprot	Q5JGE6	QueE	Thermococcus kodakarensis
Uniprot	A6V9Z7	QueE	P.aeruginosa PA7
Uniprot	Q9I4Z3	QueE	P.aeruginosa PAO1
Uniprot	Q97D55	QueE	Clostridium acetobutylicum
Uniprot	A0A0H3KB22	QueE	Burkholderia multivorans
Uniprot	Q89ZC3	QueE	Bacteroides thetaiotaomicron
