# Supplementary material for: tRNA modification profiling reveals epitranscriptome regulatory networks in Pseudomonas aeruginosa
Source: Nucleic Acids Res. 2025 Jul 28;53(14):gkaf696. doi: 10.1093/nar/gkaf696 (PMC12300143; doi:10.1093/nar/gkaf696)
Supplement: gkaf696_Supplemental_Files [file gkaf696_supplemental_files.zip › Sun et al Supplementary Table 6 PA14 library screening results 2025 3-3.xlsx]

## Sheet: 6A Normalized Peak Areas
Supplementary Table 6A: PA14 knockout library screening results. Data represent mass spectrometer signals normalized to the UV signal total for A, G, C, and U.
Plate	Well	Gene_ID	Gene_name	PAO1_ID	Blast	ac4C	acp3U	Am	Cm	cmnm5s2U	cmo5U	ct6A	D	Gm	ho5U	I	i6A	io6A	m1A	m1G	m22G	m2A	m2G	m4C	m3U	m5C	m5U	m62A	m6A	m6t6A	m7G	mcmo5U	mnm5s2U	mo5U	ms2i6A	ms2io6A	nm5s2U	oQ	preQ1	Q	s2C	s4U	t6A	Um	Y
Plate 1_1	A1	PA14_28410	NA	PA2759	NA	3.11189	922.944	275.598	1970.79	0.0874126	63.2273	43.2413	794.573	1097.52	7.81818	323.839	166.234	84.486	18.035	2718.5	17.3042	8683.15	37.014	22.0455	182.444	15.8601	3163.78	70.7483	1229.26	229.441	16395	154.745	53.3357	0.671329	985.357	2437.66	0.241259	0.20979	1.02098	597.857	862.024	1185.59	330.028	86.4056	48.9266
Plate 1_1	A2	PA14_42500	pcrD	PA1703	MULTISPECIES: type III secretion system LEE export apparatus protein EscV [Escherichia]	3.96508	918.873	298.283	1982.03	0.0825397	63.9206	39.9429	837.381	1114.02	7.21905	339.968	146.908	75.4444	21.927	2730.04	22	8761.26	42.6794	23.2127	189.835	21.1492	3333.79	75.4286	1278.44	209.406	16038.7	163.184	49.3302	0.260317	921.914	2464.39	0.352381	0.031746	1.05397	581.394	862.537	1212.28	321.368	82.5206	55.1206
Plate 1_1	A3	PA14_31260	NA	NA	MULTISPECIES: RadC family protein [Enterobacteriaceae]	5.22109	857.469	295.078	1990.09	0.132653	62.7245	40.983	775.459	1061.02	5.87075	331.306	151.269	70.2347	19.7245	2754.7	18.3946	8781.84	22.398	23.7687	197.585	20.1429	3285.94	72.2449	1271.63	214.459	16535.7	160.099	47.7483	0.136054	962.432	2476.08	0.197279	0.0306122	0.547619	566.667	874.769	1165.05	329.34	80.517	47.0442
Plate 1_1	A4	PA14_28280	NA	PA2770	MULTISPECIES: PhzF family isomerase [Enterobacteriaceae]	2.73504	841.385	292.573	2034.83	0.048433	62.6325	41.9943	809.046	1145.76	7.22222	348.94	165.439	87.2593	14.0883	2896.16	12.6382	8862.57	20.4701	17.5299	202.524	14.1994	3333.15	66.0769	1319.53	206.897	16433.8	183.997	47.2194	0.490028	856.84	2660.6	0.133903	0.150997	0.17094	580.251	900.53	1234.04	317.667	79.5214	48.3105
Plate 1_1	A5	PA14_68610	hslO	PA5193	MULTISPECIES: Hsp33 family molecular chaperone HslO [Enterobacteriaceae]	5.17333	878.817	292.927	2030.12	0.143333	60.9967	43.6933	878.053	1073.36	6.54333	329.473	151.263	70.2033	15.92	2710.87	16.2067	8689.51	37.9	22.7833	201.71	17.8233	3373.57	69.3033	1255.6	220.577	15814.1	157.357	51.9567	0.596667	973.567	2511.36	0.296667	0.0733333	0.0566667	611.723	856.697	1197.81	342.993	78.2533	52.78
Plate 1_1	A6	PA14_72540	NA	PA5497	class 1b ribonucleoside-diphosphate reductase subunit alpha [Escherichia coli]	2.86501	846.331	298.11	2002.3	0.0909091	63.0937	40.9725	827.413	1072.1	7.19008	338.708	194.628	84.011	13.4353	2762.37	16.7851	8378.43	21.4545	18.7603	197.592	15.4545	3272.2	60.2893	1277.41	210.76	15383.7	168.777	44.719	0.0688705	884.857	2534.26	0.0330579	0.429752	0.53168	557.796	864.504	1256.36	329.653	78.7025	51.4298
Plate 1_1	A7	PA14_51080	NA	PA1024	NA	5.74525	899.544	304.54	2065.57	0.106464	66.0989	41.9316	926.51	1104.66	6.80989	339.042	147.202	72.73	19.0913	2780.35	18.5665	9125.29	38.8441	19.924	197.015	16.5627	3505.15	66.1521	1308.52	228.422	16318.8	155.483	46.3498	0.551331	1012.47	2593.18	0.209125	0.140684	0.768061	594.293	889.833	1251.36	342.342	86.0875	60
Plate 1_1	A8	PA14_53620	NA	PA0826	NA	2.91411	880.936	296.985	2051.48	0.0552147	63.5982	41.9785	904.837	1110.77	6.49693	340.926	151.252	66.6012	14.4785	2765.42	12.4049	8656.74	32.5337	19.0153	203.267	13.8896	3315.8	65.5951	1290.51	220.098	15959.4	158.307	43.9724	0.417178	1011.03	2537.28	0.107362	0.153374	0.187117	570.429	888.347	1273.3	333.552	82.0153	54.7914
Plate 1_1	A9	PA14_01640	NA	PA0133	MULTISPECIES: HTH-type transcriptional regulator MetR [Enterobacteriaceae]	2.70922	822.035	288.695	1989.83	0.0390071	60.234	42.3865	880.248	1035.09	7.14894	336.298	139.014	80.766	13.2801	2711.4	12.1454	8760.38	41.4539	16.7482	192.351	14.1064	3377.35	69.922	1215.03	217.879	16171.2	168.177	43.2411	0.0673759	912.415	2560.32	0.102837	0.574468	0.109929	565.291	863.801	1230.29	318.95	77.2057	55.2872
Plate 1_1	A10	PA14_00380	betC	PA0031	sulfatase-like hydrolase/transferase [Escherichia coli]	2.69401	858.956	270.035	1921.11	0.0504732	58.7413	37.8139	908.148	1021.88	6.33438	325.363	140.694	65.8833	13	2580.13	12.5457	8425.32	34.123	15.2524	184.808	12.2114	3094.66	63.1483	1148.66	212.64	14952.4	150.148	44.0631	0.167192	951.666	2351.39	0.274448	0.179811	1.54574	537.196	832.016	1185.33	320.445	75.7792	58.5363
Plate 1_1	A11	PA14_14480	NA	PA3830	MULTISPECIES: DNA-binding transcriptional regulator NimR [Enterobacteriaceae]	2.83278	843.12	290.967	2044.24	0.0735786	63.4983	42.8361	886.043	1105.26	6.49164	334	132.759	72.8896	11.9431	2722.96	12.7023	8835.75	40.1639	14.2207	201.943	14.107	3317.01	75.0268	1254.69	225.742	15975	159.686	44.0301	1.05686	976.124	2577.99	0.170569	0.0535117	0.16388	587.395	869.448	1263.79	326.448	80.8662	54.592
Plate 1_1	A12	PA14_33320	NA	NA	NA	2.5296	906.944	288.928	2158.62	0.0716511	66.2928	42.9595	986.449	1101.05	8.20561	340.782	165.427	66.6231	12.162	2835.61	10.296	9122.97	34.7259	13.8536	207.227	12.1215	3462.45	78.3209	1315.45	242.296	16205.5	162.231	51.5607	0.0685358	1226.99	2548.35	0.17757	0.0560748	0.0280374	645.654	922.1	1322.75	356.178	89.4891	60.7882
Plate 1_1	B1	PA14_36520	NA	PA2171	NA	3.84871	897.465	297.974	1979.21	0.136531	69.4576	41.6863	919.808	1113.06	7.44649	327.993	162.694	96.3911	17.69	2785.14	17.9631	8830.17	44.8118	24.6753	203.638	17.3764	3350.03	80.1771	1312.76	242.524	15621.7	161.133	47.9926	0.719557	1041.68	2494.73	0.247232	0.0848708	0.774908	593.454	828.166	1155.86	353.712	90.1845	54.1328
Plate 1_1	B2	PA14_40710	NA	PA1840	NA	3.02532	920.006	311.699	2017.78	0.0759494	68.6582	41.9146	953.513	1110.31	7.10443	337.623	190.801	90.8956	17.4462	2785.98	16.25	8467.38	39.538	24.4842	205.911	19.1899	3379.18	76.5285	1355.88	240.449	15636.1	163.022	54.307	0.0411392	950.209	2614.4	0.0537975	0.579114	0.205696	625.646	882.117	1218.39	365.329	88.1709	61.443
Plate 1_1	B3	PA14_61340	NA	NA	NA	3.12162	858.26	296.274	1870.01	0.0472973	62.9155	39.4392	862.01	1012.64	7.13176	311.28	145.97	74.277	15.8345	2563.16	16.9595	8308.42	36.2872	20.8851	193.892	15.6351	3166.49	74.0574	1226.43	232.78	15049.2	150.939	48.1453	0.310811	1036.47	2400.55	0.131757	0.148649	0.0304054	577.976	808.389	1094.62	331.534	83.5236	54.1622
Plate 1_1	B4	PA14_12760	NA	PA3950	ATP-dependent RNA helicase RhlE [Escherichia coli]	2.66854	777.244	284.694	1896.81	0.0477528	64.8174	40.8567	818.062	1030.46	7.28652	319.211	194.351	95.5702	12.6629	2606.28	10.3792	7941.03	28.1011	12.6348	193.635	12.4663	3115.04	65.5084	1228.97	220.41	15013.6	150.081	47.986	0.205056	815.096	2460.19	0.129213	0.0280899	0.0870787	559.632	804.152	1096.35	320.823	78.8624	50.1348
Plate 1_1	B5	PA14_32750	NA	PA2465	NA	2.21284	900.655	307.73	1993.02	0.0945946	66.4797	41.0338	929.716	1072.76	8.16892	344.794	187.314	98.2601	13.1318	2792.61	11.0236	8843.36	34.5574	13.8074	200.929	12.7568	3333.2	70.6858	1295.55	239.277	15925.2	171.193	48.2635	0.726351	1007.92	2536.62	0.138514	0.131757	0.695946	612.909	873.111	1219.13	352.304	87.8514	60.7872
Plate 1_1	B6	PA14_41880	NA	PA1753	MULTISPECIES: universal stress protein UspA [Enterobacteriaceae]	2.6697	881.085	328.633	2025.64	0.0878788	68.0606	41.9758	890.612	1105.16	7.19091	346.585	177.015	82.6303	14.803	2742.9	15.3061	8768.5	35.7606	19.8758	208.845	15.9333	3285.64	68.8848	1348.28	239.521	16038.6	166.215	47.003	0.572727	1045.19	2558.75	0.184848	0.369697	0.209091	586.888	894.361	1212.59	351.573	88.6697	55.0667
Plate 1_1	B7	PA14_38530	fahA	PA2008	NA	3.3516	945.146	298.826	2027.5	0.0273973	71.8584	42.6849	1062.48	1086.48	7.56164	339.087	158.53	89.5388	15.4155	2753.88	16.0959	8890.59	42.0365	21.1187	201.671	16.5525	3399.86	78.2511	1258.38	242.817	16117.6	158.731	50.9178	0.328767	1027.71	2595.44	0.136986	0.0821918	0.648402	629.822	833.662	1147.21	390.626	92.6895	59.0091
Plate 1_1	B8	PA14_48850	NA	PA1194	MULTISPECIES: amino acid permease [Enterobacteriaceae]	3.29429	834.054	299.628	1915.23	0.0990991	64.003	40.6216	852.703	1056.53	6.85886	312.414	167.492	84.009	15.6757	2591.26	14.7748	8222.38	21.6096	19.9459	192.018	15.8108	3110.41	67.5556	1232.66	226.844	14932.3	148.97	46.4354	0.042042	987.901	2361.1	0.138138	0.369369	0.12012	537.682	826.288	1133.58	325.192	84.4955	53.3153
Plate 1_1	B9	PA14_66440	metY	PA5025	cystathionine gamma-synthase [Escherichia coli]	3.15101	848.916	305.389	1977.94	0.0704698	63.0805	43.1913	945.523	1045.99	6.72483	344.289	166.819	71.8154	13.1007	2679.09	13.6409	8431.35	35.5	19.4295	204.671	13.151	3236.86	69.1711	1271.84	242.997	15312.5	146.748	42.698	0.090604	1107.32	2435.41	0.104027	0.0738255	0.0671141	557.658	835.393	1120.45	332.919	81.4463	58.3188
Plate 1_1	B10	PA14_51520	spcU	NA	NA	1.24746	888.319	277.085	1973.73	0.020339	63.0068	39.1119	977.536	1038.57	7.51186	326.434	146.461	63.0339	10.4746	2667.68	10.2305	8634.16	30.722	15.4644	198.62	9.74576	3271.44	70.322	1214.9	239.675	15231.3	151.919	45.5186	0.559322	1146.38	2417.63	0.0915254	0.271186	0.881356	602.075	839.159	1143.22	343.441	84.2881	62.0644
Plate 1_1	B11	PA14_22860	NA	PA3197	NA	4.67105	830.956	312.215	2045.34	0.184211	63.8904	42.4035	936.149	1061	7.54386	345.088	145.162	54.1096	17.7456	2791.07	17.6579	8993.96	22.2237	14.5	198.377	16.5526	3366.62	86.7675	1270.68	245.588	16325	151.632	42.5044	0.298246	1346.32	2356.39	0.328947	0.0263158	1.28947	600.588	843.614	1190.85	332.268	85.5132	56.4868
Plate 1_1	B12	PA14_20440	phnN	PA3373	MULTISPECIES: ribose 1,5-bisphosphokinase [Enterobacteriaceae]	2.4135	862.654	271.861	2006.08	0.160338	64.4641	41.2363	1050	1040.69	8.34177	322.173	147.038	65.8143	10.5401	2677.47	12.6414	8879.91	39.1477	14.2152	188.882	10.1435	3417.6	84.962	1210.42	240.527	15585.2	154.7	47.135	0.198312	1105	2555.16	0.244726	0.172996	0.708861	595.426	840.544	1202.12	331.667	87.1941	67.7511
Plate 1_1	C1	PA14_24330	NA	PA3079	NA	3.69279	865.724	309.752	1841.62	0.109718	69.5925	39.4201	907.574	1075.76	7.83699	322.781	169.078	94.9592	18.5392	2685.64	15.5799	8142.71	33.8213	23.1066	197.361	18.1254	3222.21	76.5737	1210.87	233.013	14849.4	150.928	50.4608	0.357367	990.05	2378.35	0.250784	0.394984	0.119122	581.364	818.034	1105.79	337.812	90.0188	54.6207
Plate 1_1	C2	PA14_41590	NA	PA1775	NA	4.35986	885.446	318.623	2000.77	0.0242215	69.4429	42.7093	993.18	1076.46	6.88927	329.27	172.779	110.533	17.4048	2749.58	14.9896	8703.41	37.7093	21.1626	208.021	16.5467	3408.01	77.6298	1294.99	245.235	15678.8	161.173	45.8754	0.0553633	954.74	2508.42	0.121107	0.0692042	0.449827	592.727	866.986	1206.65	358.173	90.6055	63.2526
Plate 1_1	C3	PA14_41480	nasS	PA1786	NA	3.47518	860.883	316.887	2033.38	0.152482	68.1702	39.6489	939.291	1077.74	6.85461	340.535	174.22	86.1135	16.4539	2726.12	15.4397	8715.04	30.8901	21.5071	203.433	15.5284	3366.64	69.5674	1304.42	246.277	15843.8	157.996	45.3546	0.386525	1030.15	2493.99	0.166667	0.801418	0.0602837	584.096	866.28	1182.43	341.723	91.4858	55.5816
Plate 1_1	C4	PA14_10120	NA	NA	MULTISPECIES: LysR family transcriptional regulator [Enterobacteriaceae]	2.49329	861.104	283.268	1961.38	0.154362	69.7517	40.3893	967.523	1095.82	7.63087	332.574	186.295	115.658	12.7114	2729.04	11.9732	8461.81	36.5201	18.9899	199.268	13.3087	3193.93	70.4832	1267.42	238.893	15779.6	161.557	45.6376	0.828859	894.144	2502.17	0.161074	0.506711	0.728188	558.215	872.537	1150.91	314.896	80.755	55.6443
Plate 1_1	C5	PA14_53940	prpB	PA0796	methylisocitrate lyase [Escherichia coli]	3.0212	892.689	301.495	1962.11	0.24735	70.9117	44.8869	971.979	1078.44	6.10954	345.477	202.905	104.138	14.1272	2754.55	11.3392	8440.03	24.6996	18.5936	203.173	15.5088	3347.61	66.3251	1238.15	256.601	15512.4	148.212	45.5724	0.0954064	858.438	2564.57	0.109541	0.155477	0.0459364	594.544	832.887	1154.7	359.802	87.5689	63.7774
Plate 1_1	C6	PA14_09660	NA	PA4198	MULTISPECIES: medium-chain fatty-acid--CoA ligase [Enterobacteriaceae]	1.76238	757.739	300.158	1953.27	0.029703	64.5413	41.1419	795.406	1089.42	4.71947	317.518	191.254	105.31	9.65677	2752.23	12.2508	8500.61	23.7822	17.6304	204.917	12.9406	3095.79	65.7129	1244.46	233.987	15498.5	161.785	40.9736	0.739274	897.29	2471.82	0.161716	0.0528053	0.848185	537.825	847.647	1124.24	302.604	79.9406	50.7954
Plate 1_1	C7	PA14_11030	NA	PA4088	MULTISPECIES: glutamate-1-semialdehyde 2,1-aminomutase [Enterobacteriaceae]	3.50973	861.759	302.914	1987.67	0.178988	68.0545	43.4825	1006.8	1082.08	7.393	339.556	151.016	86.358	13.4163	2740.28	12.7198	8822.35	25.0272	14.8638	204.374	14.4553	3441.59	72.2879	1269.97	240.117	15690.5	156.626	45.4942	0.40856	995.362	2504.07	0.194553	0.0272374	0.178988	574.848	874.611	1154.35	354.728	86.6654	63.1401
Plate 1_1	C8	PA14_08040	NA	PA0619	phage tail protein I [Escherichia coli]	4.28111	858.982	305.687	1991	0.078341	70.3963	41.9217	971.447	1064.88	8.31797	337.35	142.101	84.5945	18.8894	2833.41	19.4931	8904.38	38.8341	23.0276	198.498	19.5253	3430.5	74.7235	1237.69	243.857	16049	154.106	45.1797	0.451613	1033.47	2497.86	0.0645161	0.0460829	0.198157	561.65	843.263	1089.49	338.719	88.2903	61.8341
Plate 1_1	C9	PA14_27090	lipH	PA2863	NA	2.43243	829.344	311.023	1981.7	0.216216	69.1004	38.668	986.44	1043.13	5.96911	324.884	136.351	58.6216	13.2664	2720.48	14.583	8870.78	34.1042	18.6718	199.108	13.7915	3321.22	63.9691	1190.85	234.734	15454.4	156.911	44.3398	0.586873	1240.55	2304.47	0.173745	0.127413	0.100386	572.764	842.9	1120.5	326.629	80.2934	65.5907
Plate 1_1	C10	PA14_13780	narG	PA3875	nitrate reductase subunit alpha [Escherichia coli]	1.97535	821.042	279.782	1794.95	0.0457746	62.6338	36.5704	953.87	975.349	6.91549	302.542	144.687	63.4225	12.9965	2580.28	8.47887	8050.08	30.5	14.5915	184.039	11.2465	3135.85	61.5951	1131.33	234.271	14350.9	151.187	42.0915	0.0915493	1049.64	2238.72	0.0915493	0.137324	0.0880282	552.817	786.757	1090.27	323.68	84.9507	60.2711
Plate 1_1	C11	PA14_70350	NA	PA5329	MULTISPECIES: tol-pal system-associated acyl-CoA thioesterase [Enterobacteriaceae]	2	864.926	294.77	1968.66	0.0496454	67.1135	40.9326	1004.51	1067.05	7.5461	330.975	140.624	69.6489	11.8652	2708.85	11.9681	8788.68	16.5887	13.883	202.142	11.8475	3309.76	72.8404	1153.28	245.943	15325	157.149	45.2695	0.570922	1093.3	2422.85	0.0921986	0.0531915	0.12766	583.89	846.092	1192.27	330.078	85.9397	61.6348
Plate 1_1	C12	PA14_26600	NA	PA2896	MULTISPECIES: RNA polymerase sigma factor RpoE [Enterobacterales]	3.11284	833.735	258.444	1873.52	0.0933852	65.856	38.3307	1039.55	1016.96	6.57198	322.292	120.167	81.6654	10.8016	2643.7	8.96498	8361.91	34.2529	13.8171	190.14	10.4903	3259.26	67.5447	1086.21	236.031	14717.2	150.611	41.7704	0.0894942	892.362	2440.16	0.0466926	0.0894942	0.513619	554.844	839.047	1214.79	331.416	79.463	62.8521
Plate 1_1	D1	PA14_43050	NA	PA1656	NA	4.80081	900.329	315.61	1926.39	0.113821	69.3211	38.8374	1048.31	1094.63	0.573171	327.337	184.768	105.675	19.6423	2710.33	17.7358	8535.25	41.7764	26.9634	197.764	21.3699	3316.59	78.3089	1165.98	244.988	15242.7	154.691	51.6911	0.682927	907.919	2399.57	0.142276	0.113821	0.630081	572.854	830.126	1109.24	341.797	94.1016	65.0772
Plate 1_1	D2	PA14_13060	NA	PA3927	MULTISPECIES: DNA-binding transcriptional regulator NimR [Enterobacteriaceae]	4.63141	854.894	301.061	1872.96	0.0961538	68.4904	42.1474	990.218	1055.21	7.9359	328.279	212.587	116.429	14.6859	2705.38	14.2981	8200.59	24.1058	20.3109	204.218	15.4135	3211.33	63.6282	1181.76	246.064	14998.7	153.91	46.609	0.112179	852.699	2390.44	0	0.0673077	0.163462	568.878	844.333	1139.95	346.269	89.7308	61.2724
Plate 1_1	D3	PA14_61390	NA	PA4639	NA	2.77193	794.31	286.588	1817.35	0.0526316	67.5848	38.3538	861.83	1030.05	7.33626	300.868	191.415	91.4211	13.9035	2591.9	11.8099	7618.19	35.1345	18.1082	191.857	13.883	3052.93	59.3158	1168.39	231.07	13992.9	146.333	44.5409	1.23099	860.64	2271.83	0.160819	0.178363	0.105263	540.073	787.705	1067.47	304.816	87.5789	50.9503
Plate 1_1	D4	PA14_71150	NA	PA5387	NA	2.47386	795.301	309.915	1853.89	0.0163399	69.5915	39.3889	932.248	1023.88	7.30392	312.258	191.422	102.026	15.1144	2758.2	14.1307	8037.45	31.0033	19.4477	191.546	15.3366	3208.31	61.8627	1243.72	231.157	14673.5	152.657	44.5	0.993464	872.085	2294.67	0.0326797	0.133987	0.189542	554.552	805.078	1056.54	343.696	86.1209	54.4183
Plate 1_1	D5	PA14_19100	rhlA	PA3479	NA	4.95385	807.004	317.877	1930.77	0.0307692	74.8885	40.15	806.485	1054.71	4.92692	321.419	152.542	100.454	22.1154	2757.4	15.3308	8440.05	38.8846	26.0654	200.704	20.4192	3315.83	62.4385	1205.78	263.569	15640.1	155.985	48.6692	0.111538	941.523	2380.64	0.361538	0.234615	0.138462	608.962	815.015	1107.42	390.058	88.2654	51.1269
Plate 1_1	D6	PA14_60990	radA	PA4609	MULTISPECIES: DNA repair protein RadA [Bacteria]	1.9964	816.799	315.014	1972.82	0.125899	70.8094	34.2122	915.029	1077.4	7.09353	333.205	194.324	110.863	12.6007	2779.46	14.9424	8572.32	35.6583	21.1367	211.576	15.0755	3330.42	57.8381	1268.4	244.809	15640.4	170.658	41.0252	0.413669	916.144	2451.56	0.0395683	0.208633	0.0971223	549.511	862.655	1172.02	326.086	85.6978	52.8921
Plate 1_1	D7	PA14_59860	NA	NA	NA	2.73077	882.176	272.17	1858.79	0.0659341	70.2143	37.3407	1135.97	1098.81	9.62637	338.593	381.489	138.11	16.6429	2632.95	13.2253	8059.29	34.033	19.7363	194.357	15.7308	3374.9	65.989	1152.46	237.335	15166.8	157.604	45.7692	0.631868	867.418	2051.49	0.642857	0.32967	0.032967	563.396	792.291	1045.92	356.297	91.6209	72.5385
Plate 1_1	D8	PA14_55250	NA	PA0701	NA	2.66939	814.604	303.229	1922.24	0.118367	69.0367	39.6653	921.71	1073.54	8.09796	322.261	176.551	104.22	13.3673	2772.27	8.02857	8570.79	33.6449	12.5143	194.849	12.0245	3347.57	68.2939	1200.33	234.257	15646.4	159.637	44.0939	0.428571	930.016	2400.8	0.102041	0.0693878	0.0816327	542.976	845.922	1076.84	319.22	86.4776	56.1224
Plate 1_1	D9	PA14_72280	citA	PA5476	MULTISPECIES: glycine betaine/L-proline transporter ProP [Enterobacteriaceae]	2.23596	835.468	302.157	1964.82	0.0374532	67.4494	43.2472	948.213	1031.55	5.42322	326.7	159.273	92.3333	13.1835	2779.54	13.5506	8917.14	36.2959	16.8352	203.011	13.0861	3374.24	62.2135	1183.63	241.554	15359.3	154.809	41.9925	0.389513	928.307	2436.51	0.161049	0.187266	0.11985	564.629	848.019	1147.96	328.075	88.4494	48.1648
Plate 1_1	D10	PA14_48770	NA	PA1201	MULTISPECIES: DNA-binding transcriptional regulator DmlR [Enterobacteriaceae]	4.08397	876.481	292.286	1894.66	0.0687023	69.0573	35.7176	1018.17	1023.56	7.61069	321.721	122.775	84.1832	15.9466	2602.34	14.4427	8228.55	34.0992	17.9656	193.561	14.5191	3240.68	62.0878	1119.21	234.244	15089.2	153.782	46.1908	0.0381679	935.053	2309.23	0.10687	0.236641	0.0534351	561.153	782.405	1090.31	325.328	85.1145	64.7252
Plate 1_1	D11	PA14_42470	pcrV	PA1706	NA	2.0717	850.736	298.23	2037.13	0.0603774	68.7623	39.5019	1002.47	1053.66	0.362264	335.698	193.309	88.5849	12.8151	2848.11	8.93208	8635.25	38.1245	10.0491	208.475	10.566	3446.02	68.2755	1190.35	254.162	15500.4	154.042	45.1321	0.0792453	1014.18	2422.19	0.0264151	0.30566	0.283019	574.762	846.181	1199.89	336.475	90.766	59.9358
Plate 1_1	D12	PA14_57690	NA	PA4441	NA	3.05752	854.482	282.265	1954.27	0.221239	72.3009	40.9204	1083.6	1026.14	9.02212	325.465	136.973	92.0265	13.0177	2715.61	10.6416	8720.81	43.8761	17.3097	211.951	13.8053	3495.4	71.9823	1178.74	274.319	14959.3	154.973	47.0221	0.261062	970.168	2429.66	0.079646	0.323009	0.283186	594.314	810.973	1207.8	351.389	87.677	64.4292
Plate 1_1	E1	PA14_55100	NA	PA0714	NA	5.15	890.335	309.565	1929.35	0.0461538	73.3308	40.8077	1005.37	1056.7	7.55769	341.304	169.069	97.7462	15.2115	2785.22	16.2346	8727.72	42.1615	23.4308	220.427	18.8077	3478.77	73.6462	1190.53	262.481	15096.2	161.669	46.9577	0.0769231	997.204	2419.65	0.153846	0.165385	0.546154	586.362	839.769	1147.17	339.973	98.8538	59.5308
Plate 1_1	E2	PA14_15890	purT	PA3751	MULTISPECIES: formate-dependent phosphoribosylglycinamide formyltransferase [Enterobacteriaceae]	2.94586	833.685	283.268	1864.11	0.0127389	71.5828	43.0255	972.016	1044.38	8.25478	322.71	191.901	106.57	12.9395	2636.61	11.9331	8235.38	29.8408	18.035	202.914	13.4809	3311.93	62.7994	1173.37	256.863	14177	153.739	47.5955	0.796178	876.525	2369.24	0.0605096	0.0732484	0.0764331	571.694	834.443	1110.03	346.213	90.5924	58.7038
Plate 1_1	E3	PA14_63430	PA4801	PA4801	NA	3.56475	850.27	291.284	1861.62	0.0611511	73.3273	37.4424	983.608	1012.56	7.48201	328.259	174.356	95.6043	12.3022	2692.32	14.1942	8301.39	30.0252	19.1583	200.518	13.0036	3323.91	61.446	1184.52	246.061	14500.7	137.399	44.8705	0.0863309	874.709	2380.1	0.0431655	0.0323741	0.604317	585.403	819.194	1107.42	330.993	90.9101	58.9101
Plate 1_1	E4	PA14_69370	algP	PA5253	NA	2.3343	844.68	337.227	1966.57	0.0610465	71.4331	39.2355	966.831	1079.57	6.72965	345.57	196.642	93.0262	13.8023	2844.22	12.2994	8471.04	21.6599	17.8285	217.744	12.2122	3366.22	60.2384	1264.08	246.735	14785.2	159.84	40.4622	0.712209	961.076	2390.66	0.0465116	0.119186	0.0755814	558.256	857.552	1182.55	320.797	88.2762	56.5552
Plate 1_1	E5	PA14_30910	NA	NA	NA	3.44053	854.15	316.89	1928.84	0.145374	76.5374	40.1454	1035.69	1043.52	8.50661	349.63	228.709	121.031	13.7665	2810.63	13.1718	8684.5	41.6211	17.0441	208.427	13.8458	3512.85	65.4317	1204.6	256.841	14955	151.604	45.2643	0.14978	877.066	2352.66	0.198238	0.061674	0.092511	588.696	806.097	1105.37	364.313	98.348	62.2863
Plate 1_1	E6	PA14_06770	nirQ	PA0520	NA	4.1551	571.898	324.351	1990.1	0.0734694	68.6	40.7796	835.751	1082.76	4.87347	330.065	663.971	257.808	5.8898	2879.46	9.90612	7812.51	26.5265	14.8449	214.8	13.449	3230.99	63.3551	1266.34	228.967	8414.59	164.967	39.7469	0.420408	603.914	1932.42	0.110204	33.7347	0.0653061	507.122	789.996	1108.49	299.057	95.1306	50.6857
Plate 1_1	E7	PA14_51300	NA	PA1007	MULTISPECIES: AI-2E family transporter [Enterobacteriaceae]	2.47674	868.38	282.345	1853.4	0.135659	71.8527	36.9302	1036.15	1016.13	8.99225	331.605	123.814	84.4341	12.6589	2679.29	11.5543	8311.59	29.9729	17.0891	211.938	13.1163	3275.3	64.7519	1147.43	249.411	14752.9	142.984	48.4922	0.534884	962.012	2370.58	0	0.124031	0.0503876	545.345	828.709	1116.05	333.671	91.3721	63.9147
Plate 1_1	E8	PA14_35330	NA	PA2262	MULTISPECIES: 4-hydroxyphenylacetate permease [Enterobacteriaceae]	2.36154	849.215	290.827	1883.38	0.0846154	72.2115	38.9462	983.331	1005.28	8.86923	339.096	184.542	86.8038	13.4077	2825.27	10.9077	8415.85	33.0577	17.3731	201.446	13.5308	3417.14	60.8654	1201.62	236.715	14335.2	147.696	43.8808	0.0730769	1015.95	2313.38	0.223077	0.119231	0.0653846	542.542	825.9	1099.57	340.919	89.6769	60.9885
Plate 1_1	E9	PA14_54870	NA	NA	yersiniabactin transcriptional regulator YbtA [Escherichia coli]	2.48718	830.612	321.476	2062.17	0.0769231	71.1355	41.2015	982.143	1091.01	7.67399	353.597	139.154	74.8278	11.4396	2901.91	11.4396	9077.92	37.7619	12.8425	227.934	12.3883	3464.68	65.1758	1221.69	249.227	15330.9	160.549	41.2088	0.282051	1094.79	2549.85	0.0659341	0.18315	0.124542	558.509	917.099	1202.93	335.634	78.4505	62.326
Plate 1_1	E10	PA14_43610	NA	PA1617	MULTISPECIES: medium-chain fatty-acid--CoA ligase [Enterobacteriaceae]	3.14885	817.664	297.63	1776.16	0.0419847	72.7519	41.0763	1010.48	1004.29	7.02672	332.943	139.576	71.6183	11.8969	2652.99	12.0267	8344.44	32.7901	15.5076	207.908	13.1947	3348.99	65.3702	1132.24	237.588	14304.2	143.63	43.4351	0.48855	983.802	2225.82	0.167939	0.141221	0.324427	559.149	797.378	1128.87	343.798	89.8397	62.7099
Plate 1_1	E11	PA14_47230	NA	PA1316	multidrug transporter subunit MdtD [Escherichia coli]	3.51292	818.111	322.103	1964.36	0.0479705	71.9889	39.4354	1011.92	1067.33	8.47601	328.491	158.343	82.8118	12.1771	2782.31	12.417	8464.12	27.155	15.5018	203.517	13.7712	3408.88	64.8782	1251.67	260.753	15065.1	161.266	43.6642	0.095941	910.889	2484.45	0.372694	0.258303	0.095941	580.181	867.886	1171.73	341.657	91.4244	61.6642
Plate 1_1	E12	PA14_36260	NA	PA2200	cyclic-guanylate-specific phosphodiesterase PdeB [Escherichia coli]	2.29412	857.618	299.93	1934	0.0110294	70.8603	36.3125	1048.15	997.434	7.40809	318.136	119.57	78.8971	12.9669	2779.69	11.6618	8455.64	31.5368	15.386	208.327	12.9522	3394.01	68.511	1146.08	248.882	14329.7	146.276	45.4228	0.194853	970.051	2382.83	0.161765	0.0588235	0.0735294	589.305	822.68	1202.9	334.221	86.1029	68.5882
Plate 1_1	F1	PA14_22330	NA	PA3236	NA	4.22305	872.13	321.238	1918.54	0.0408922	75	40.7323	1046.72	1084.11	7.60223	333.398	165.372	99.2045	18.803	2854.34	18.0223	8693.32	41.3717	25.3569	217.978	19.3383	3505.98	70.3048	1210.53	269.978	14463.1	157.52	46.5985	0.643123	1000.96	2397.97	0	0.182156	1.09294	610.03	845.647	1162.27	355.431	99.0483	64.777
Plate 1_1	F2	PA14_33040	gcvT2	PA2442	MULTISPECIES: glycine cleavage system aminomethyltransferase GcvT [Enterobacteriaceae]	3.41129	891.685	322.185	1936.59	0.0524194	78.996	40.3306	1065.45	1119.88	8.57661	341.649	190.742	111.593	14.1694	2904.73	15.1008	8688.92	37.246	19.0927	221.73	17.3871	3549.57	72.3427	1277.98	260.629	14786.3	171.359	48.0927	0.133065	895.903	2456.21	0.129032	0.0483871	0.137097	592.202	832.274	1119.42	370.153	93.3024	67.6411
Plate 1_1	F3	PA14_40850	NA	PA1831	MULTISPECIES: adenosylcobalamin/alpha-ribazole phosphatase [Enterobacteriaceae]	4.47561	875.435	321.72	1898.74	0.0772358	79.3699	34.3455	1031.09	1067.35	8.85366	330.26	154.963	93.6911	14.5854	2793.94	16.2642	8586.66	39.2683	21.6585	211.52	15.6992	3464.45	67.9024	1204.52	258.272	14590.3	153.768	45.8089	0.691057	992.268	2385.86	0.264228	0.138211	0.203252	569.671	836.675	1142.87	356.411	93.6341	66.7114
Plate 1_1	F4	PA14_05080	metX	PA0390	NA	2.33103	866.076	303.507	1920.18	0.037931	78.9724	44.5483	989.466	1072.68	9.92069	342.352	187.393	107.141	15.3897	2903.37	14.4552	8633.2	34.3793	16.3345	223.338	13.3828	3304.32	64.469	1256.36	255.038	15433.1	173.862	46.8069	0.203448	879.034	2475.14	0.168966	0.224138	0.662069	587.252	865.69	1165.13	340.797	93.3862	59.8138
Plate 1_1	F5	NA	NA	NA	NA	2.62457	864.877	292.331	1850.67	0.303754	79.2116	40.7986	1015.88	1066.72	6.63823	328.526	189.932	102.693	12.2799	2727.74	10.57	8230.17	21.942	13.0341	206.758	11.5358	3417.84	59.9078	1193.88	253.788	14031.7	155.229	43.6997	0.0375427	902.556	2349.31	0.0580205	0.0989761	0.699659	579.014	820.928	1102.32	346.225	96.7201	63.7406
Plate 1_1	F6	PA14_59880	NA	NA	NA	3.79167	762.686	310.057	1829.86	0.0871212	73.8447	37.428	892.337	1031.6	6.61742	314.557	181.322	112.814	11.9697	2763.66	12.3826	8370.87	24.3598	20.2235	208.962	12.7689	3311	60.1856	1239.61	231.852	14371.4	159.705	41.7235	0.867424	810.602	2320.8	0.136364	0.185606	0.674242	527.485	808.841	1099.83	309.966	87.7803	54.8826
Plate 1_1	F7	PA14_13500	NA	PA3896	MULTISPECIES: glyoxylate/hydroxypyruvate reductase GhrB [Enterobacteriaceae]	2.80916	841.359	299.378	1850.8	0.236641	73.0344	40.5458	1033.2	1032.77	8.37023	339.431	203.695	109.599	12.2634	2773.81	10.5038	8373.15	38.0382	14.8015	215.271	12.6794	3518.27	61.2252	1220.73	257.943	14149.3	165.859	43.5496	0.824427	842.679	2389.56	0.0458015	0.0648855	0.270992	564.607	847.344	1125.12	334.962	92.5992	57.8435
Plate 1_1	F8	PA14_16960	NA	PA3665	MULTISPECIES: leucine efflux protein LeuE [Enterobacteriaceae]	3.14591	773.804	292.975	1766.83	0.113879	73.4235	36.1886	955.071	962.278	8.21352	314.644	129.21	74.4413	14.6975	2630.13	11.0641	8069.94	33.1423	16.4662	203.48	11.605	3255.64	56.7367	1143.75	233.633	13852.2	156.445	36.2456	0.0533808	955.559	2272.13	0.128114	0.0355872	0.192171	529.801	791.804	1091.36	328.658	87.4804	59.9075
Plate 1_1	F10	PA14_18140	mmsB	PA3569	MULTISPECIES: sulfolactaldehyde 3-reductase [Enterobacteriaceae]	2.91497	807.976	281.895	1768.83	0.0680272	74.1361	37.3095	947.459	990.469	7.63265	308.888	155.895	78.1497	13.6939	2588.49	10.6463	7911.09	36.8061	13.2993	209.367	14.2653	3308.14	65.8197	1139.24	242.653	13387.5	149.245	38.6497	0.734694	984.272	2202.18	0.57483	0.085034	0.142857	543.388	790.582	1094.51	323.997	91.7823	57.7789
Plate 1_1	F11	PA14_21590	NA	PA3282	NA	2.77303	763.046	286.493	1765.75	0.105263	68.8849	39.8388	936.507	992.299	8.85855	310.727	145.526	89	12.9211	2658.36	11.6217	7884.35	19.8882	19.5592	202.668	12.0197	3250.22	64.2796	1151.22	226.299	13627.4	157.569	40.3849	0.6875	869.661	2285.15	0.121711	0.167763	0.177632	534.638	805.928	1122.43	319.78	86.5493	58.2401
Plate 1_1	F12	PA14_11170	NA	PA4075	NA	1.93089	844.374	289.65	1862.44	0.0365854	74.7358	39.9797	1049.98	1025.55	8.41057	332.711	121.711	71.6667	10.4634	2758.2	8.77236	8577.01	32.3943	12.8455	215.081	10.9837	3479.36	65.4512	1194.98	249.48	14076.1	168.756	41.8659	1.16667	1027.96	2363.24	0.211382	0.207317	0.0853659	569.833	838.443	1176.67	344.252	87.9593	65.4512
Plate 1_1	G1	PA14_69900	NA	PA5295	cyclic di-GMP phosphodiesterase [Escherichia coli]	3.11579	919.982	281.098	1873.15	0.0526316	82.4105	40.814	1065.56	1099.8	9.15088	347.898	186.547	106.593	13.9649	2842.98	11.9895	8385.67	37.0386	17.0632	207.116	12.9965	3440.07	72.1965	1206.67	250.716	14271.9	167.361	45	0.210526	909.425	2390.68	0.203509	0.224561	0.0877193	579.772	828.884	1187.71	360.263	96.9649	63.5158
Plate 1_1	G2	PA14_37900	NA	PA2057	MULTISPECIES: catecholate siderophore receptor CirA [Enterobacteriaceae]	3.2945	803.54	281.595	1743.29	0.0582524	75.6117	35.3301	930.573	991.061	6.78964	317.754	142.482	89.8641	12.7314	2614.46	14.4337	7722.3	27.534	18.3754	205.178	14.712	3228.07	62.7411	1099.86	242.951	13353.1	151.676	46.0421	0.511327	889.667	2175.99	0.268608	0.113269	0.601942	553.586	769.663	1074.06	323.369	90.3657	61.1812
Plate 1_1	G3	PA14_02530	NA	PA0201	NA	3.2971	883.203	314.859	1877.79	0.126812	80.7572	39.9348	1047.09	1060.54	7.62319	339.025	142.333	78.587	15.6667	2865.41	16.0543	8511.67	38.0471	22.692	219.732	16.9094	3518.88	69.6232	1176.8	259.312	14034.2	165.127	44.1413	0.485507	1077.26	2373.7	0.0978261	0.112319	0.0398551	612.134	834.413	1199.81	352.261	95.0616	65.6449
Plate 1_1	G4	PA14_67970	NA	PA5145	MULTISPECIES: L-2-hydroxyglutarate oxidase [Enterobacteriaceae]	2.68582	818.69	314.092	1870.9	0.118774	79.8352	39.5479	940.161	1095.68	7.00766	342.682	270.379	125.648	14.9272	2935.84	14.8851	8573.77	25.9693	17.8123	226.766	15.1111	3534.59	65.8046	1292.44	261.383	14428.5	164.586	43.9923	0.298851	885.556	2361.36	0.0881226	0.0651341	0.0766284	584.483	850.414	1150.58	328.536	99.2912	57.8008
Plate 1_1	G5	PA14_70550	NA	PA5343	MULTISPECIES: SDR family oxidoreductase [Enterobacteriaceae]	4.48402	888.612	325.795	1928.58	0.0730594	82.1324	40.3333	1101.75	1046.08	8.59361	348.091	171.128	114.721	15.8219	2909.89	14.863	8838.75	37.5205	21.7717	212.041	16.7443	3636.61	71.5845	1274.87	258.183	14273.6	159.566	48.2922	0.191781	978.995	2364.49	0.378995	0.0684932	0.228311	601.89	843.603	1151.61	350.064	100.338	65.6575
Plate 1_1	G6	PA14_59070	NA	NA	NA	3.73077	851.432	309.829	1860.19	0.145299	78.9402	40.6325	1046.23	1048.35	9.21795	330.902	202.761	106.551	12.4615	2837.14	13	8646.85	20.2179	17.7906	217.256	15.6453	3619.47	63.9402	1286.89	254.573	14199.4	157.607	46.7009	0.448718	903.919	2375.08	0.217949	0.153846	0.141026	572.645	827.645	1146.2	358.795	95.5427	64.7521
Plate 1_1	G7	PA14_03150	NA	PA0255	NA	2.08403	861.328	316.555	1858.58	0.105042	78.6555	43.042	1055.55	1065.47	8.47899	342.941	188.5	115.353	13.8487	2769.63	12.6555	8561.82	19.8613	16.7941	216.588	15.4076	3648.59	74.0966	1254.89	261.513	14109.4	160.895	44.437	0.201681	909.092	2293.46	0.138655	0.0336134	0.159664	596.588	843.546	1163.26	344.756	99.2857	65.8655
Plate 1_1	G8	PA14_05150	proC	PA0393	MULTISPECIES: pyrroline-5-carboxylate reductase [Enterobacteriaceae]	3.00398	835.526	313.538	1890.43	0.454183	78.3147	43.0757	998.08	1053.72	8.0996	328.98	148	101.793	12.9084	2808.53	12.5498	8712.55	36.1554	17.741	211.57	14.2112	3528.98	63.4542	1230.31	251.641	14430.2	168.044	44.0797	0.513944	871.9	2394.87	0.0876494	0.250996	0.0996016	574.713	854.004	1159.98	350.574	94.2829	61.9323
Plate 1_1	G9	PA14_72260	NA	PA5475	MULTISPECIES: protein lysine acetyltransferase [Enterobacteriaceae]	3.13878	845.424	328.278	1978.53	0.22449	83.102	39.2367	1000.02	1126.93	7.51429	352.649	156.902	102.016	13.849	2941.69	13.3347	9058.2	33.5061	18.8204	223.849	15.4898	3677.52	67.2286	1330.85	252.249	15048.1	167.053	41.6082	0.326531	973.416	2601.96	0.195918	0.110204	0.828571	577.608	898.282	1208.78	342.18	96.6776	64.3673
Plate 1_1	G10	PA14_52910	NA	PA0878	NA	3.57246	831.685	294.833	1829.93	0.0797101	76.5362	39.7717	1005.87	977.37	7.68116	317.551	128.279	68.3587	16.8333	2589.01	13.6051	8190.67	37.913	18.058	214.67	14.1739	3345.21	65.6232	1089	250.978	13533.9	156.348	38.8804	0.677536	1102.53	2182.54	0.0434783	0.32971	0.137681	564.065	813.978	1160.49	346.815	90.5181	62.4312
Plate 1_1	G11	PA14_40220	NA	PA1878	NA	3.89591	825.643	309.431	1894.41	0.0520446	79.4796	42.5651	1014.01	1072.7	8	347.833	160.617	91.7621	14.0558	2884.74	13.7807	8602.53	39.6877	16.4089	228.279	12.1747	3534.55	66.1599	1252.94	256.483	14326.6	164.621	40.4164	0.122677	1033.71	2429.91	0.107807	0.111524	0.122677	570.104	879.952	1207.8	336.911	91.2305	60.4201
Plate 1_1	G12	PA14_57160	apbA	PA4397	MULTISPECIES: 2-dehydropantoate 2-reductase [Enterobacteriaceae]	2.1284	895.148	303.514	1884.31	0.0700389	80.9961	38.1946	1101.89	1081.79	7.87549	332.451	147.432	83.5525	11.0778	2841.97	11.1362	8655.7	41.0078	15.7432	228.58	10.8444	3698.79	63.9572	1216.22	256.451	14360.5	161.549	45.4942	0.136187	1010.91	2481.85	0.0622568	0.0544747	0.128405	580.241	893.358	1277.74	343.315	93.6732	67.4747
Plate 1_1	H1	PA14_65040	NA	PA4925	MULTISPECIES: small-conductance mechanosensitive channel MscS [Enterobacteriaceae]	3.25281	759.017	308.014	1711.81	0.0365169	70.5365	36.1573	849.216	1023.01	7.20225	531.14	148.463	78.2107	15.236	2624.44	15.632	7926.14	40.1292	13.7051	211.34	14.5758	3168.96	72.3933	1093.23	229.697	12577.3	145.475	36.559	0.401685	915.284	2237.49	0.19382	0.0758427	0.0561798	526.494	813.02	1185.22	281.216	86	53.2893
Plate 1_1	H2	PA14_61860	NA	PA4676	MULTISPECIES: carbonate dehydratase [Bacteria]	2.74277	827.772	309.871	1810.36	0.0514469	84.2926	39.4019	1021.55	1068.57	7.3537	335.177	194.64	99.4212	14.7749	2839.55	12.4984	8246.81	38.7106	15.8039	217.63	15.6013	3492.02	70.7781	1237.96	261.363	13522.9	166.312	44.1865	0.755627	849.077	2407.67	0.0675241	0.18328	0.096463	556.1	844.164	1174.45	343.17	94.6334	57.8071
Plate 1_1	H3	NA	NA	NA	NA	4.15254	854.651	311.759	1824.78	0.0169492	83.4983	38.9695	1001.42	1072.21	7.79322	332.563	216.786	115	15.4847	2820.29	13.2441	8305.86	36.2576	18.9017	220.054	16.3932	3571.04	69.9864	1223.64	272.559	13478.5	164.383	45.1424	0.0847458	844.942	2391.57	0.155932	0.0542373	0.247458	608.325	859.098	1194.42	355.01	101.071	63.4542
Plate 1_1	H4	PA14_31280	NA	NA	MULTISPECIES: tyrosine-type recombinase/integrase [Escherichia]	3.7205	683.196	341.758	1857.66	0.152174	78.4845	43.3727	858.609	1089.91	6.26087	339.764	193.314	99.1584	8.70186	3042.75	12.9348	8651.11	34.2733	16.0994	235.295	11.4907	3291.46	67.0435	1328.15	239.969	14001.5	175.196	37.2578	0.698758	871.646	2451.86	0.10559	0.0496894	0.0621118	535.062	884.857	1247.26	308.596	87.2795	49.3696
Plate 1_1	H5	PA14_57910	NA	PA4459	NA	12.7157	817.127	321.168	1752.64	0.0406091	79.467	36.3096	1019.01	1124.23	7.79188	340.751	294.975	124.949	44.6904	2755.48	32.9746	7821.38	84.1574	62.2081	210.472	44.868	3652.79	110.558	1297.77	250.503	13022.7	160.817	44.1574	0.573604	664.431	2243.48	0.0609137	0.162437	0.0558376	550.497	784.914	1099.12	328.208	99.7208	68.5939
Plate 1_1	H6	PA14_46370	NA	PA1396	MULTISPECIES: aerobic respiration two-component sensor histidine kinase ArcB [Enterobacteriaceae]	3.38028	786.271	319.676	1816.6	0.0880282	80.5317	40.7817	944.852	1053.63	8.34155	339.292	176.761	107.595	12.3556	2848.25	14.7641	8466.77	25.0599	13.993	219.954	14.6444	3547.68	65.007	1254.79	247.482	13649.3	162.676	39.2993	1.24648	802.475	2417.23	0.165493	0.264085	0.126761	530.366	904.592	1253.73	321.736	90.5704	59.1373
Plate 1_1	H7	PA14_19190	NA	PA3471	MULTISPECIES: malate dehydrogenase [Enterobacteriaceae]	3.05672	869.878	303.275	1833.78	0.167164	76.8746	38.3582	1034.6	1042.16	7.90746	335.421	139.937	68.0627	16.6328	2772.23	15.7254	8110.44	26.0746	19.794	216.43	16.5284	3374.52	68.6388	1130.85	245.194	13320.8	160.039	38.2955	0.0328358	933.122	2355.55	0.110448	0.18806	0.038806	550.752	882.313	1266.01	329.97	82.4	63.2388
Plate 1_1	H8	PA14_46590	NA	NA	MULTISPECIES: multidrug efflux RND transporter permease AcrD [Enterobacteriaceae]	2.43571	822.321	310.082	1756.99	0.0642857	82.8357	38.8786	1010.96	1027.11	8.98571	327.811	158.068	104.429	12.2071	2875.11	12.4857	8422.15	24.0321	13.0821	223.436	11.6857	3622.35	70.0536	1204.38	251.1	13497.1	160.596	37.7321	0.832143	818.207	2459.8	0.214286	0.860714	0.0714286	564.629	852.804	1290.35	342.943	87.275	62.2107
Plate 1_1	H9	PA14_42390	exsA	PA1713	MULTISPECIES: 4-hydroxyphenylacetate catabolism regulatory protein HpaA [Enterobacteriaceae]	3.16165	789.985	332.767	1812.61	0.0488722	75.5075	39.2744	956.425	1049.98	7.65038	237.38	143.846	99.8271	14.3797	2895.61	14.8684	8548.42	40.6278	18.8759	224.583	14.8083	3564.29	68.891	1249.9	236.56	13333	175.346	36.4549	0.657895	819.718	2478.55	0.229323	0.0488722	0.736842	556.207	831.41	980.256	317.248	86.4925	60.0489
Plate 1_1	H10	PA14_67230	NA	PA5090	type VI secretion system tip protein VgrG [Escherichia coli]	2.54012	824.809	287.725	1691.54	0.117284	76.5247	38.9105	993.759	960.762	7.98765	320.506	142.086	70.3827	11.1728	2687.11	11.3519	8004.8	28.0463	16.6265	219.432	11.6605	3415.19	62.0802	1154.85	243.568	12658.3	144.701	40.2222	0.117284	918.142	2243.07	0.0833333	0.296296	0.762346	553.88	836.954	1014.03	332.627	87.3519	61.4537
Plate 1_1	H12	PA14_71060	sdaB	PA5379	MULTISPECIES: L-serine ammonia-lyase [Enterobacteriaceae]	4.44397	744.884	271.336	1690.22	0.0775862	72.9397	35.0647	922.172	965.159	8.24569	302.315	118.328	75.2241	15.6078	2560.35	15.8017	7945.19	44.4181	18.6681	189.776	14.6767	3408.56	78.319	1117.31	230.793	12095.7	145.603	36.306	0.426724	879.944	2198.9	0.224138	0.0818966	0.284483	544.504	758.5	1052.48	320.629	82.0172	58.4741
Plate 1_2	A1	PA14_17860	NA	PA3590	MULTISPECIES: 3-hydroxyacyl-CoA dehydrogenase PaaC [Enterobacteriaceae]	4.44898	773.823	285.048	1535.37	0.0612245	69.7755	32.5442	1072.63	920.524	6.97959	266.116	106.014	31.6259	22.3469	2558.37	19.5034	7473.27	45.0272	0.605442	166.34	21.102	3033.76	46.8707	1041.76	159.415	12359.8	147.585	32.6599	0.14966	1239.89	2147.59	0.47619	0.292517	0.863946	403.551	663.952	1097.85	195.109	67.8707	73.2041
Plate 1_2	A2	PA14_39020	NA	PA1972	MULTISPECIES: phosphoethanolamine transferase EptA [Enterobacteriaceae]	3.9759	722.922	261.229	1525.53	0.0301205	70.4759	39.1506	1008.24	922.084	7.59639	273.807	111.319	34.9458	14.5241	2547.96	18.747	7241.2	49.1867	0.674699	170.663	16.5241	3231.6	38.5361	1084.64	156.946	11668.1	148.717	30.5542	0.23494	1077.79	2201.79	0.331325	0.210843	0.680723	425.337	688.873	1140.62	191.904	69.1867	69.9217
Plate 1_2	A3	PA14_38360	NA	PA2022	MULTISPECIES: UDP-N-acetyl-D-mannosamine dehydrogenase [Enterobacteriaceae]	4.41546	727.14	259.391	1511.12	0.0628019	69.0483	40.2464	967.343	899.145	8.39614	262.372	92.6957	50.2464	11.7585	2571.8	17.7246	7077.25	23.4879	0.246377	166.425	14.8937	3132.97	37.4976	1102.37	149.995	11063	150.966	28.5217	0.545894	913.841	2207.73	0.381643	0.555556	1.08213	415.159	666.29	1161.58	193.903	67.2415	71.2077
Plate 1_2	A4	PA14_33310	NA	NA	NA	3.30088	688.442	265.69	1463.38	0.0309735	66.3938	37.9115	870.531	846.412	6.33186	253.35	94.2965	41.9248	12.5796	2417.81	14.1726	6857.23	44.0531	0.676991	160.323	16.4381	3053.1	31.8186	1078.32	152.832	10623.7	147.823	28.6283	0.159292	923.969	2099.09	0.0884956	0.123894	0.747788	421.288	644.584	1084.03	187.527	66.6504	60.5708
Plate 1_2	A5	PA14_51430	pqsA	PA0996	MULTISPECIES: acetate--CoA ligase [Enterobacteriaceae]	5.77397	670.575	456.356	1557.32	0.150685	65.089	33.2603	997.116	912.438	6.39041	335.521	89.911	26.8973	24.089	2582.52	42.8288	7450.36	57.6712	1.47945	172.24	39.2945	3236.45	54.6096	1117.64	152.336	11124	160.178	29.8767	0.30137	997.397	2160.42	0.609589	0.226027	0.623288	416.63	647.267	1071.85	194.342	76.226	73.9315
Plate 1_2	A6	PA14_02410	NA	PA0192	siderophore yersiniabactin receptor FyuA [Escherichia coli]	3.36	725.04	280.116	1532.13	0.0622222	67.3022	36.4844	970.129	865.876	6.82667	263.978	92.9511	45.5556	12.4444	2577.88	12.7733	7185.01	58.2667	0	167.493	14.4933	3223.81	34.5333	1208.24	157.636	11129.1	154.644	31.72	0.0355556	922.458	2275.08	0.355556	0.08	0.608889	434.293	699.404	1186.23	190.6	72.72	70.8711
Plate 1_2	A7	PA14_55890	NA	PA4302	MULTISPECIES: type II secretion system protein GspE [Enterobacteriaceae]	5.34872	675.031	288.636	1484.12	0.0205128	63.8718	37.6821	1013.06	903.103	7.89231	263.585	102.364	51.0821	12.6205	2520.95	17.2718	7185.08	66.0462	0.569231	165.277	17.8923	3196.35	41.4769	1149.25	143.072	11001.8	160.021	25.5231	0.841026	850.195	2297.95	0.405128	0.0820513	0.45641	401.903	662.215	1087.42	189.605	63.7795	71.4103
Plate 1_2	A8	PA14_08050	NA	PA0620	phage tail protein [Escherichia coli]	4.36842	740.974	280.7	1487.75	0.105263	68.9053	41.3421	1011	896.816	8.55263	277.195	98.0579	53.2053	15.6895	2512.33	15.1947	7267.45	39.0474	0	168.879	20.4526	3276.81	35.3579	1193.59	151.258	11152.3	163.005	31.5158	0.305263	839.758	2303.49	0.221053	0.247368	0.578947	420.795	682.779	1132.51	200.684	76.2684	66.6789
Plate 1_2	A9	PA14_17740	NA	PA3597	putrescine/proton symporter PuuP [Escherichia coli]	3.66169	761.413	287.731	1536.41	0.0497512	73.1194	42.8408	961.806	918.657	7.80597	264.005	105.746	46.2338	13.1791	2595.55	11.801	7232.85	48.0547	0.756219	172.836	15.6219	3334.65	32.8856	1136.7	165.846	11344.8	150.323	33.6368	0.880597	971.95	2277.44	0.427861	0.00995025	0.567164	463.244	697.229	1168.02	200.264	71.5423	65.9751
Plate 1_2	A10	PA14_17980	glpF	PA3581	MULTISPECIES: glycerol uptake facilitator protein GlpF [Enterobacteriaceae]	4.30769	744.76	269.882	1577.55	0.0904977	67.2941	43.9095	1046.14	880.339	8.39819	273.484	101.462	47.629	12.5566	2642.5	12.7828	7134.65	39.629	1.26697	184.448	13.4751	3276.37	34.3801	1110.49	157.774	11701.1	170.95	32.3665	0.402715	960.344	2334.86	0.0950226	0.131222	1.04072	446.127	736.805	1222.42	194.633	71.448	78.552
Plate 1_2	A11	PA14_70580	NA	PA5346	NA	4.87952	740.265	278.867	1616.03	0	78.4518	42.4217	959.88	896.735	8.61446	269.464	102.392	42.5301	17.3012	2670.79	18.4337	7443.75	47.4578	0	172.259	18.8253	3473.76	38.5723	1171.99	164.157	11315.8	167.645	36.4518	0.63253	908.795	2407.26	0.331325	0.0963855	0.445783	449.946	692.289	1052.79	216.175	77.7349	69.0181
Plate 1_2	A12	PA14_56510	NA	PA4345	NA	4.26291	714.695	273.836	1541.71	0.0938967	74.1315	38.9202	909.286	879.958	6.35211	268.765	105.61	29.2019	15.8075	2514.61	16.8169	7220.54	44.3333	0.413146	177.15	19.5822	3324.52	40.1925	1053.57	177.362	11257.4	142.418	30.4648	0.42723	1198.13	2196.76	0.140845	0.309859	0.460094	513.498	493.573	592.728	227.089	80.9484	59.7324
Plate 1_2	B1	PA14_08300	NA	PA0641	host specificity protein J [Escherichia coli]	3.19745	732.72	284.637	1488.39	0.0700637	68.3631	36.758	1001.36	870.35	5.94268	257.981	106.51	34.828	12.4904	2488.37	17.0573	7394.53	35.6815	0.458599	165.522	14.9363	3316.39	38.6561	1168.15	165.408	11189.4	151.892	33.6752	0.509554	1192.99	2216.34	0.210191	0.0318471	0.834395	434.408	651.038	1072.2	217.771	70.8408	69.6815
Plate 1_2	B2	PA14_51980	NA	PA0950	MULTISPECIES: arsenate reductase (glutaredoxin) [Enterobacteriaceae]	1.83902	712.776	254.224	1412.34	0.00487805	75.6537	38.5561	948.605	873.2	5.81951	261.249	92.8195	53.3659	11.7951	2459.19	12.4439	7115.38	44.361	0.707317	163.298	13.5512	3212.43	35.6732	1142.41	162.82	10701.2	152.878	31.0537	0.536585	920.644	2298.69	0.185366	0.17561	0.619512	426.454	657.176	1049.64	208.22	75.9122	66.4049
Plate 1_2	B3	PA14_44090	NA	NA	MULTISPECIES: YkgJ family cysteine cluster protein [Enterobacteriaceae]	3.75401	760.086	258.856	1507.2	0.0320856	80.2193	36.6952	1055.35	916.545	8.10695	275.059	100.989	56.4599	12.0856	2587.71	14.9251	7276.33	34.4813	0.283422	169.813	13.9037	3349.03	31.6952	1197.1	178.23	11091.2	169.556	33.4759	0.122995	987.706	2334	0.545455	0.208556	0.411765	469.759	690.791	1077.19	220.203	79.0267	71.615
Plate 1_2	B4	PA14_68020	NA	NA	MULTISPECIES: oxidoreductase [Enterobacteriaceae]	5.14379	771.595	266.046	1525.12	0.0522876	77.3399	36.0523	1043.29	926.092	6.1634	265.248	131.98	102.68	11.6536	2548.14	13.281	7299.01	55.5948	0.581699	163.092	18.2288	3316.51	46.3464	1255.8	168.405	11246.6	168.118	36.6144	1.04575	966.405	2238.25	0.150327	0.183007	0.529412	444.49	663.51	1031	201.15	80.5948	69.6536
Plate 1_2	B5	PA14_67440	NA	PA5106	NA	4.8125	765.097	287.216	1468.18	0.102273	75.6193	36.4659	1018.91	888.375	6.35227	257.034	86.8864	59.9716	12.8125	2636.38	17.5852	7264.95	39.375	1.06818	181.665	15.2273	3281.6	34.4659	1194.92	156.648	10939.8	160.597	36.1534	0.0738636	917.551	2313.18	0.164773	0.0340909	0.965909	436.142	655.841	1005.24	200.773	76.1875	67.3239
Plate 1_2	B6	PA14_30230	clpA	PA2620	MULTISPECIES: ATP-dependent Clp protease ATP-binding subunit ClpA [Enterobacterales]	6.25926	744.475	280.593	1434.23	0.037037	69.1852	34.642	976.735	883.963	8.23457	264.056	87.4321	50.4753	15.7593	2486.27	16.4691	7191.93	80.2716	0.932099	173.142	24.8148	3175.33	53.9012	1185.46	151.667	10741.9	141.895	30.4815	0.0679012	858.401	2297.88	0.123457	0.395062	0.833333	401.469	658.346	908.623	191.753	81.4012	65.0988
Plate 1_2	B7	PA14_63230	NA	PA4783	MULTISPECIES: drug/metabolite exporter YedA [Enterobacteriaceae]	3.53807	759.183	279.091	1538.72	0.0761421	74.6904	37.5127	1082.7	914.457	8.46193	282.731	101.35	60.6497	14.4873	2526.29	16.0508	7005.8	86.0761	1.20305	172.827	20.8071	3193.63	44.8071	1087.31	165.726	11676.1	177.756	33.1574	0.0659898	1008.78	2297.68	0.0964467	0.142132	0.680203	411.005	697.675	1024.27	199.878	72.1218	74.3858
Plate 1_2	B8	PA14_31450	NA	NA	NA	3.48768	764.202	281.517	1513.35	0.206897	75.3892	40.2709	1015.79	892.956	5.83251	276.448	100.099	48.5567	10.5172	2612.22	10.8522	6922.31	45.1576	0.522167	175.305	12.468	3339.13	32.9064	1100.72	161.729	11148.8	163.197	34.4483	0.295567	1069.16	2192.6	0.477833	0.133005	0.226601	454.975	696.842	1104.93	205.778	77.5665	69.3103
Plate 1_2	B9	PA14_17410	NA	PA3628	MULTISPECIES: S-formylglutathione hydrolase [Enterobacteriaceae]	2.90155	722.979	292.544	1510.41	0.0569948	77.1503	36.2383	909.767	876.28	6.48187	264.658	104.088	48.4145	11.1244	2634.38	12.2124	7211.57	31.8497	0.777202	172.86	14.9275	3373.97	31.487	1155.19	158.891	10943.5	152.674	33.7979	0.176166	1044.98	2284.06	0.134715	0.492228	0.362694	456.244	672.29	1049.9	208.518	80.544	63.0829
Plate 1_2	B10	PA14_56660	NA	PA4356	MULTISPECIES: N-ethylmaleimide reductase [Enterobacteriaceae]	4.36517	718.916	272.489	1500.57	0.0786517	70.1685	36.5787	1091.41	849.208	6.20225	271.062	99.2079	38.236	12.5449	2636.8	15.5169	7247.92	56.2921	0.724719	185.91	18.7472	3361.81	38.9831	1105.03	167.107	10883.7	166.303	34.0449	0.241573	1233.19	2204.84	0.168539	0.0786517	0.426966	430.039	705.135	1074.54	203.371	77.2528	66.3034
Plate 1_2	B11	PA14_27150	NA	PA2857	MULTISPECIES: ABC transporter ATP-binding protein [Enterobacteriaceae]	3.6413	711.12	292.054	1490.49	0.0434783	72.8261	44.6739	971.527	897.234	7.71739	269.168	102.022	46.2717	11.587	2713.89	13.7391	7145.21	60.2283	0.858696	174.359	17.4511	3383.22	35.7065	1144.07	160.967	11081.8	169.087	34.5598	0.51087	1053.01	2327.59	0.23913	0.532609	1	429.571	684.179	1070.03	206.576	78.7935	65.8641
Plate 1_2	B12	PA14_55920	NA	PA4304	MULTISPECIES: DNA uptake porin HofQ [Enterobacteriaceae]	4.04889	743.258	299.431	1533.98	0.111111	78.7556	40.5244	895.96	877.498	6.70222	270.96	90.2622	33.3556	15.8089	2655.66	16.7289	7189.55	36.0578	0	189.689	14.9867	3318.02	34.1511	1120.83	168.969	10815.2	150.467	33.8178	0.946667	1214.44	2161.62	0.0755556	0.24	0.413333	468.316	701.031	1057.08	202.529	84.3156	62.7644
Plate 1_2	C1	PA14_71190	NA	PA5391	NA	5.24242	799.399	284.359	1525.93	0.0505051	79.2273	39.7475	1053.16	885.167	7.07071	277.051	101.364	60.2172	12.9242	2648.99	14.1212	7330.41	58.8333	0	179.5	16.6111	3431.94	32.899	1190.1	164.404	11399	175.146	32.5303	0.631313	1008.85	2274.15	0.272727	0.0555556	0.474747	451.409	718.045	1009.44	202.551	78.6313	73.899
Plate 1_2	C2	PA14_04780	NA	PA0364	choline dehydrogenase [Escherichia coli]	3.21935	767.787	282.29	1558.73	0.0451613	78.2774	40.0065	1058.26	940.826	7.54839	278.148	106.781	45.071	14.8645	2664.77	14.8516	7561.78	41.5871	0.890323	178.729	15.4839	3471.86	40.4065	1195.77	165.452	11264.2	156.419	34.6387	0.309677	1177.24	2339.07	0.36129	0.180645	0.43871	438.013	682.329	996.574	207.794	85.2323	67.729
Plate 1_2	C3	PA14_23920	purF	PA3108	MULTISPECIES: amidophosphoribosyltransferase [Enterobacteriaceae]	5.125	717.11	272.096	1491.04	0.0514706	77.9265	38.4779	1059.85	902.507	6.21324	268.603	128.265	62.2868	17.9191	2635.3	20.5662	7246	41.6912	0	177.331	21.9338	3367.45	40.125	1202.15	170.051	11016.6	158.566	34.1176	0.294118	982.096	2317.93	0.279412	0.279412	0.485294	424.257	654.816	889.507	224.191	78.0368	69.7206
Plate 1_2	C4	PA14_62440	NA	PA4719	MULTISPECIES: adenine permease AdeP [Enterobacteriaceae]	5.56548	695.238	291.923	1445.45	0.0178571	76.9464	34.3988	1010.25	907.714	7.82738	267.25	93.8571	59.5476	14.1964	2602.64	14.3452	7044.65	37.4524	0.404762	167.357	16.9167	2557.21	30.756	1214.91	147.494	11066.1	162.012	29.494	0.934524	908.333	2249.49	0.142857	0.27381	0.60119	395.119	637.524	801.5	183.31	74.9286	71.9702
Plate 1_2	C5	PA14_71230	NA	PA5395	NA	4.8125	778.108	260.205	1470.57	0.0284091	77.0568	41.7273	1007.32	889.778	6.99432	279.165	101.324	67.2841	12.4602	2575.09	15.2614	7000.66	72.2386	0.0795455	165.83	19.9886	3373.8	42.767	1214.98	167.159	11053	173.744	32.8807	0.278409	929.148	2228.03	0.142045	0.25	0.931818	440.153	684.619	889.182	205.562	79.4318	67.3409
Plate 1_2	C6	PA14_00320	NA	PA0028	NA	3.46328	710.797	279.305	1490.96	0.0960452	72.5989	39.2316	931.441	859.955	6.93785	271.525	91.2316	63.7853	16.1751	2590.97	17.6554	7030.27	30.8136	0.988701	164.983	18.8249	3272.71	30.8588	1226.49	148.497	10682.3	164.356	27.9774	0.152542	855.797	2217.16	0.0564972	0.079096	1.16949	406.136	649.068	762.881	193.559	78.1299	64.9774
Plate 1_2	C7	PA14_18230	fruR	PA3563	MULTISPECIES: catabolite repressor/activator [Bacteria]	3.35196	736.939	289.944	1486.94	0.0558659	74.3743	35.0894	1047.72	850.536	7.24022	269.078	92.0056	60.2682	14.5642	2692.27	14.8827	7232.03	27.5419	0.27933	168.24	17.8492	3369.56	39.2402	1176.08	160.346	11046	156.246	31.3073	0.446927	945.453	2300.89	0.201117	0.301676	0.564246	411.648	694.134	990.229	198.151	77.8324	70.9888
Plate 1_2	C8	PA14_21870	NA	PA3258	MULTISPECIES: blue light-responsive regulator BluF [Enterobacteriaceae]	4.8216	702.362	261.779	1407.28	0.028169	68.9577	35.9108	982.164	816.592	6.79343	269.84	83.9812	57.8873	12.3662	2413.04	13.7793	6622.07	56.2394	0	155.803	17.3521	3086.46	33.9531	1085.32	144.634	10257.3	152.7	28.1408	0.643192	890.343	1984.07	0.338028	0.0610329	0.197183	401.704	630.991	973.188	191.948	78.3662	67.4554
Plate 1_2	C9	PA14_19700	NA	PA3430	NA	3.01648	733.093	292.56	1538.28	0.010989	73.9121	39.6044	983.308	898.945	8.50549	273.791	105.995	41.6099	14.2637	2711.98	16.1429	7428.02	32.1703	1.14286	170.962	16.4725	3359.18	32.3516	1186.18	161.132	11185.7	165.78	32.6813	0.164835	1159.83	2243.55	0.21978	0.247253	0.406593	433.192	697.973	1025.87	211.247	83.956	67.1429
Plate 1_2	C10	PA14_35630	NA	PA2240	NA	3.58462	724.733	291.621	1521.07	0.230769	69.3846	37.3436	1062.86	876.231	7.52821	272.041	96.8051	42.8615	13.1487	2581.41	15.4769	7102.73	40.441	0.646154	167.656	16.9436	3283.9	36.2821	1124.41	152.667	10965.3	163.918	32.8615	0.364103	1082.84	2162.93	0.0358974	0.158974	0.441026	418.954	712.149	1072.31	202.026	80.3487	75.2667
Plate 1_2	C11	PA14_35980	PAGI-1(7)	NA	NA	2.72414	713.902	280.063	1485.02	0.137931	79.408	35.3276	994.305	863.046	7.10345	273.322	101.839	40.7069	12.1552	2527.79	13.8046	7198.79	51.9943	0	177.707	16.3678	3331.93	35.8563	1149.55	155.506	10802.9	152.144	32.6207	0.235632	1168.34	2155.39	0.0287356	0.235632	0.356322	430.684	673.322	1002.25	214.195	81.4138	70.0287
Plate 1_2	C12	PA14_20960	NA	PA3332	NA	3.84259	742.134	288.306	1524.43	0.0277778	77.4491	35.8657	940.944	847.819	7.11574	263.671	100.796	34.4954	10.9537	2616.67	12.1157	7066.35	40.2176	1.53704	164.481	14.463	3333.27	27.3426	1147.05	160.838	10637.4	145.866	31.1296	0.685185	1142.42	2154.32	0.263889	0.412037	0.930556	466.681	684.079	1021.62	202.898	82.4769	63.5741
Plate 1_2	D1	PA14_12630	NA	NA	ATP-dependent helicase HrpB [Escherichia coli]	4.15417	771.333	278.946	1494.06	0.0375	76.1292	40.8417	1036.61	901.871	6.42083	283.438	98.3792	40.6958	11.5833	2604.79	12.4	6802.57	65.1833	0.8625	179.363	14.3625	3221.82	32.2917	1068.45	164.133	11044.7	154.529	33.9125	0.475	1131.28	2140.24	0.0958333	0.195833	0.779167	439.433	706.946	1069.7	194.246	76.9458	73.95
Plate 1_2	D2	PA14_72660	NA	PA5507	MULTISPECIES: peroxyureidoacrylate/ureidoacrylate amidohydrolase RutB [Enterobacteriaceae]	3.44706	766.059	273.971	1509.96	0.0352941	83.2471	39.7529	1043.06	880.265	7.30588	282.459	101.406	61.9059	15.3941	2662.11	15.6294	7070.57	50.5706	0.558824	173.594	18.4588	3391.24	34.8647	1110.77	168.329	11229.8	156.224	33.1529	0.617647	938.782	2302.29	0.276471	0.0588235	1.05882	452.612	681.435	1030.32	219.265	78.6765	69.4176
Plate 1_2	D3	PA14_54270	NA	PA0774	MULTISPECIES: tRNA 5-methoxyuridine(34)/uridine 5-oxyacetic acid(34) synthase CmoB [Enterobacteriaceae]	5.3125	727.29	281.778	1444.99	0.0340909	0.0511364	38.8068	980.335	897.165	57.3693	273.92	92.2159	67.5114	15.7216	2690.77	15.6193	7280.57	43.3011	0.590909	170.216	17.8352	3364.11	31.1136	1164.55	146.045	10694.7	5.34091	29.0114	0.0568182	867.483	2297.39	0.113636	0.295455	1.16477	407.011	671	841.023	203.523	72.8239	65.2898
Plate 1_2	D4	PA14_13140	NA	PA3922	NA	4.34591	738.453	276.365	1502.22	0.0314465	81.5157	34.566	1038.56	896.83	8.3522	279	107.214	86.3333	13.8302	2566.16	12.5786	7080.21	52.1635	0.767296	173.541	18.4843	3397.31	34.9371	1202.65	161.245	10850.4	162.113	32.327	0.578616	897.44	2230.71	0.169811	0.352201	0.603774	421.792	662.912	929.623	208.824	83.3396	65.805
Plate 1_2	D5	PA14_35670	NA	PA2237	NA	4.34641	702.993	284.307	1490.14	0.0130719	77	33.6471	1034.46	868.275	8.16993	278.255	101.634	48.7908	11.1046	2584.2	15.451	7222.07	61.3791	0.69281	172.078	17.5686	3360.77	37.4706	1193.96	155.824	10611.7	146.81	29.549	0.104575	1008.92	2228.97	0.124183	0.0915033	0.699346	397.941	660.235	859.752	199.693	75.2745	73.3399
Plate 1_2	D6	PA14_26360	NA	PA2914	iron-dicitrate ABC transporter permease FecC [Escherichia coli]	3.83051	713.209	291.124	1510.02	0.169492	76.8757	39.4859	976.554	894.932	6.88701	274.13	102.328	59.9379	13.3616	2647.8	15.904	7243.93	28.0056	0.909605	180.452	15.5989	3407.39	31.5989	1215.53	155.203	10692	163.322	30.2147	0.723164	913.124	2220.42	0.570621	0.20339	0.677966	400.458	664.734	828.22	182.215	77.8588	67.5819
Plate 1_2	D7	PA14_46610	NA	NA	NA	5.48826	669.526	292.207	1441.27	0.028169	69.2207	35.9624	964.347	823.718	6.10798	262.127	103.047	43.9953	12.6103	2615.33	17.3991	6847.1	60.7089	0.812207	169.117	16.1408	3278.79	28.3005	1166.63	141.897	10366.7	168.85	25.3568	0.384977	937.714	2073.9	0.0469484	0.206573	0.629108	365.845	666.291	813.977	181.986	62.5634	67.5352
Plate 1_2	D8	PA14_14630	secD	PA3821	MULTISPECIES: protein translocase subunit SecD [Enterobacteriaceae]	4.60714	732.73	272.612	1500.13	0.0408163	81.0051	34.2398	1032.69	858.398	6.4898	265.061	105.005	41.9082	12.0765	2638.03	13.8214	6869.67	73.6633	0.673469	175.393	16.25	3348.47	34.3673	1158.82	168.49	10699.1	155.98	29.5459	0.306122	1117.13	2105.28	0.147959	0.173469	0.923469	427.352	694.617	955.388	203.99	81.0816	69.4031
Plate 1_2	D9	PA14_16590	NA	PA3696	NA	3.33649	716.668	292.114	1505.16	0.042654	82.1896	38.1185	1030.75	856.962	6.52133	273.844	99.8483	47.7962	11.1185	2605.77	13.7251	6910.08	29.9621	1.08057	174.223	16	3370.64	27.9763	1168.32	165	10858.2	162.18	30.3981	0.28436	1074.48	2111.36	0.0995261	0.0379147	0.251185	425.863	703.976	1019.55	195.602	82.0142	67.5261
Plate 1_2	D10	PA14_38140	NA	PA2040	MULTISPECIES: glutamate-putrescine ligase [Enterobacteriaceae]	3.04082	743.464	271.066	1496.66	0.0204082	76.1327	38.7245	1055.88	858.036	7.65306	268.796	111.607	37.6582	13.4694	2570.68	12.5357	6640.05	46.1633	0.658163	188.526	19.1735	3213.69	35.9541	1054.61	162.051	11170.5	163.48	29.2347	0.0510204	1187.14	2125.99	0.244898	0.357143	0.622449	425.531	722.913	1067.23	197.031	72.7653	69.3622
Plate 1_2	D11	PA14_48060	aprA	PA1249	NA	3.80874	762.142	283.311	1501.4	0.0327869	83.0164	38.2514	1044.67	925.175	8.66667	278.809	103.219	47.1749	12.5519	2718.9	14.7322	6880.28	35.8525	0.956284	181.333	17.7541	3461.57	33.5628	1145.16	161.115	11241.5	163.421	32.1421	0.191257	1074.83	2226.42	0.191257	0.284153	0.781421	427.891	709.005	1066.1	220.601	82.071	70.9563
Plate 1_2	D12	PA14_72210	NA	PA5471	MULTISPECIES: RNA-splicing ligase RtcB [Enterobacteriaceae]	2.65405	743.265	277.605	1469.55	0.0432432	73.827	39.5676	1041.66	863.049	7.21622	274.097	101.103	41.1405	12.6703	2563.29	13.9405	6911.43	34.027	0.6	176.719	16.1892	3327.44	31.2703	1103.58	164.222	10637.9	161.049	29.027	0.610811	1038.57	2153.51	0.221622	0.0864865	0.281081	426.119	703.984	1108.93	192.773	73.1514	72.8162
Plate 1_2	E1	PA14_38010	NA	PA2049	NA	5.38462	763.125	281.312	1518.38	0.00480769	81.9856	36.774	1032.99	873.476	7.39423	277.428	91.3894	51.4663	13.9615	2654.96	16.6971	7091.64	45.8654	0.860577	179.062	18.1346	3394.26	37.274	1089.74	156.096	10809.1	163.601	32.375	0.149038	942.938	2217.99	0.110577	0.134615	0.375	433.697	712.413	1023.99	200.846	80.6923	71.774
Plate 1_2	E2	PA14_70200	NA	PA5317	MULTISPECIES: dipeptide ABC transporter substrate-binding protein DppA [Enterobacteriaceae]	5.22464	747.877	289.428	1508.76	0.123188	73.7754	39.0217	1068.07	924.13	6.69565	272.623	98.9783	38.3478	22.7609	2615.99	25.8116	7251.64	47.8188	0	185.558	26.4058	3515.46	44.4058	1179.02	162.101	10875.4	175.21	32.971	0.369565	1144.22	2159.82	0.123188	0.152174	0.768116	407.797	685.928	886.413	206.768	89.6377	69.1014
Plate 1_2	E3	PA14_46880	gshB	PA1345	MULTISPECIES: 30S ribosomal protein S6--L-glutamate ligase [Enterobacterales]	7.81437	673.389	260.21	1370.24	0.0898204	78.3952	33.994	950.731	851.24	7.60479	254.395	92.9461	56.6707	16.6527	2451.69	19.1677	6690.31	43.0838	0.520958	159.443	19.6168	3244.96	33.5928	1151.78	142.898	10007.9	152.581	30.1497	0.622754	871.784	2094.12	0.359281	0.0838323	1.17365	394.287	621.772	737.569	184.88	77.0778	63.9401
Plate 1_2	E4	PA14_23430	ORF_11	NA	NA	4.45588	734.377	248.863	1424.98	0.0245098	83.0637	34.7451	1013.59	864.618	7.18137	267.426	110.466	56.6765	12.3529	2538.79	14.7794	6823.19	98.5882	0	186.868	17.201	3322.92	47.8578	1161.42	165.946	10667.9	163.436	31.7549	0.289216	972.485	2141.77	0.156863	0.0980392	0.848039	432.735	715.912	953.789	203.451	79.9706	69.5147
Plate 1_2	E5	PA14_09300	NA	PA4223	yersiniabactin ABC transporter ATP-binding/permease protein YbtP [Escherichia coli]	4.59124	682.482	253.285	1400.58	0.116788	77.8759	31.4745	998.482	858.431	7.29927	265.058	126.365	45.4088	13.854	2632.8	17.6131	6945.99	65.2117	0.649635	170.182	19.4599	3333.04	36.5912	1180.25	152.672	10202.6	154.124	27.8321	1.05109	918.686	2142.21	0.211679	0.189781	0.437956	416.409	631.912	704.745	189.489	75.4453	63.6131
Plate 1_2	E6	PA14_51940	NA	PA0952	NA	5.28977	636.955	274.449	1432.98	0.0454545	72.3295	34.8807	936.091	846.631	7.32386	267.727	109.256	46.5284	13.983	2590.75	15.5227	6727.35	50.0966	0.664773	169.761	15.8523	3290.33	31.1307	1208.77	135.295	10011.8	153.131	25.0568	0.534091	805.75	2205.21	0.301136	0.130682	0.789773	371.233	633.188	725.426	165.443	67.75	63.2273
Plate 1_2	E7	PA14_00810	NA	PA0069	NA	5.85246	768.514	286.519	1441.85	0.0437158	79.7978	40.8361	1058.28	898.12	8.38251	276.033	114.71	55.3005	14.694	2589.75	18.459	6926.73	52.623	1.39891	173.262	21.6721	3305.29	42.5956	1075.48	165.858	10803.9	160.142	32.5464	0.0655738	967.683	2200.6	0.185792	0.584699	0.677596	419.508	695.361	966.415	208.393	78.623	69.3115
Plate 1_2	E8	PA14_29620	NA	PA2665	MULTISPECIES: nitric oxide reductase transcriptional regulator NorR [Enterobacteriaceae]	5.30769	713.418	285.984	1476.23	0.0659341	80.8077	42.4396	980.978	879.665	7.64286	275.687	102.588	56.489	10.2527	2570.54	13.4835	6882.27	52.3297	1.20879	168.687	14.5055	3379.69	31.2473	1119.52	154.588	10811.4	161.709	34.6758	0.39011	982.89	2171.85	0.32967	0.263736	1.02198	418.747	690.753	899.94	195.604	83.6813	66.4176
Plate 1_2	E9	PA14_71460	glyA1	PA5415	MULTISPECIES: serine hydroxymethyltransferase [Enterobacteriaceae]	4.70625	736.562	267.962	1486.1	0.0375	81.05	34.5875	1033.98	903.725	7.16875	278.575	125.088	45.4813	13.4563	2635.94	16.7	7159.71	39.85	0.06875	183.6	20.7	3460.34	34.9375	1162.74	161.294	10987.4	161.963	28.925	0.65625	1072.41	2202.61	0.125	0.15625	0.5625	415.175	690.475	932.894	220.613	80.5438	71.4688
Plate 1_2	E10	PA14_10620	hpcB	PA4124	MULTISPECIES: 3,4-dihydroxyphenylacetate 2,3-dioxygenase [Enterobacteriaceae]	4.92638	727.374	282.405	1485.51	0.0858896	78.8098	34.8896	1066.82	894.785	7.39264	271.865	109.049	36.411	17.0184	2670.91	18.3252	7199.12	51.9448	0	182.773	20.5583	3497.67	40.7914	1106.44	174.08	10791.5	167.969	32.8957	0.417178	1147.52	2181.13	0.0490798	0.429448	0.699387	412.472	686.472	1049.83	202.607	81.5706	69.6994
Plate 1_2	E11	PA14_26610	NA	PA2895	NA	4.52071	749.639	274.195	1467.46	0.0473373	85.7456	39.9053	1044.08	880.254	7.24852	271.325	93.7988	60.0769	14.1065	2592.94	14.929	6908.21	50.5207	1.3432	170.562	18.8225	3423.34	39.0237	1192.68	159.982	10775.6	156.485	32.8225	0.230769	905.325	2271.48	0.372781	0.0591716	0.52071	429.562	701.716	1034.62	211.917	81.4379	71.0414
Plate 1_2	E12	PA14_48570	NA	PA1217	MULTISPECIES: 2-isopropylmalate synthase [Enterobacteriaceae]	4.62857	717.44	261.497	1460.09	0.0857143	79.9371	39.5771	988.914	873.983	6.59429	265.177	97.7943	36.7371	14.2971	2550.03	14.6171	7055.37	46.6057	0.582857	175.017	17.8229	3334.31	33.6629	1109.31	165.16	10420.8	155.983	34.7486	0.788571	1127.48	2163.59	0.182857	0.131429	0.868571	424.474	706.806	1127.69	202.806	80	68.04
Plate 1_2	F1	PA14_67750	NA	PA5130	MULTISPECIES: rhodanese-like domain-containing protein [Enterobacteriaceae]	4.07538	723.085	260.302	1456.73	0.0552764	81.6683	34.8392	1022.47	860.09	7.36683	271.412	113.879	67.9045	14.7739	2627.4	13.8744	6909.19	43.9497	0	178.95	16.794	3404.15	40.3618	1154.63	158.357	10710	165.698	30.2965	0.874372	853.638	2196.53	0.040201	0.452261	0.532663	401.412	705.015	798.583	214.352	75.8844	68.608
Plate 1_2	F2	PA14_32850	NA	NA	NA	11.1667	748.158	318.368	1502.93	0.0175439	83.3947	35.5263	1070.16	961.474	7.87719	252.272	96.0175	40.9298	31.114	2573.5	32.1842	7516.74	48.9825	1.37719	173.737	37.2982	3552.07	52.1491	1250.29	156.939	10886.9	164.877	28.0789	0.473684	978.895	2214.32	0.210526	0.140351	0.403509	405.667	672.939	662.439	215.07	86.0789	68.2719
Plate 1_2	F3	PA14_50070	NA	PA1106	NA	4.84138	699.51	287.034	1450.41	0.186207	82.1103	39.3793	1044.72	891.29	7.42759	270.924	93.2897	48.3862	19.9448	2573.29	23.0966	7215.78	41.0414	1.72414	177.4	23.9448	3422.34	42.7586	1142.39	166.89	10491.1	152.966	31.8207	0.358621	915.345	2180.43	0.206897	0.289655	0.6	394.614	666.117	771.793	210.469	79.0276	72.3793
Plate 1_2	F4	PA14_08380	NA	PA0653	MULTISPECIES: OsmC family protein [Enterobacteriaceae]	5.84483	740.351	288.718	1417.36	0.0517241	83.8448	34.2759	1054.83	878.609	8.54023	284.287	98.6954	58.8793	18.7471	2571.28	18.569	6949.75	42.9943	1.31034	177.333	22.6954	3337.87	32.931	1141.91	148.672	10552	158.264	26.0977	0.413793	885.874	2095.18	0.103448	0.114943	0.948276	375.391	658.822	791.27	192.161	74.0287	71.9138
Plate 1_2	F5	PA14_46290	NA	PA1403	NA	4.45732	723.213	284.091	1434.98	0.0365854	77.9939	36.622	1021.35	836.994	7.70732	269.305	98.2439	52.622	16.3476	2566.29	18.5061	6960.3	52.8537	0	176.982	20.4878	3365.62	44.2073	1098.03	166.25	10281.5	156.03	29.0061	0.737805	906.323	2226.91	0.121951	0.0792683	0.77439	397.061	693.707	911.561	205.384	77	65.7439
Plate 1_2	F6	PA14_18550	alg44	PA3542	NA	7.33793	685.628	275.462	1392.79	0.0896552	79.2345	35.0621	941.483	837.345	7.91034	259.986	106.041	47.1724	21.2069	2452.59	22.7517	6810.32	75.2138	0.855172	165.586	26.3586	3309.72	58.5862	1183.57	142.097	10146.9	152.814	29.4552	0.517241	912.628	2057.32	0.882759	0.0413793	0.510345	381.731	642.407	702.117	182.462	77.669	65.7586
Plate 1_2	F7	PA14_36080	NA	PA2214	MULTISPECIES: 4-hydroxyphenylacetate permease [Enterobacteriaceae]	6.67857	741.566	273.327	1503.56	0.0357143	80.9133	32.3878	1049.35	884.821	7.33673	283.587	136.556	53.8061	16.4541	2630.93	21.7806	6692.69	44.3622	0	178.342	22.301	3456.46	39.4541	1132.39	162.546	10458.3	168	33.2092	0.647959	1034.56	2055.06	0.183673	0.209184	0.44898	427.816	718.143	1049.73	202.301	85.6224	69.2857
Plate 1_2	F8	PA14_42140	NA	PA1732	NA	6.41611	741.148	272.617	1451.7	0.0469799	84.2752	36.7852	1070.03	878.698	9.60403	270.034	123.383	48.7987	16.557	2632.06	17.3691	7169.09	57.0268	0.181208	177.839	23.906	3486.66	45.2282	1159.6	161.04	10677.7	163.416	30.094	0.463087	1016.89	2173.36	0.167785	0.563758	0.724832	404.315	687.329	924.53	207.96	80.1477	75.0201
Plate 1_2	F9	PA14_60060	NA	NA	NA	5.40972	727.826	303.958	1447.15	0.0277778	82.5069	36.7569	1025.33	894.604	8.04861	267.931	105.75	47.6597	18.9028	2522.23	21.4236	7130.67	66.8958	0.805556	167.438	22.4028	3477.39	44.8889	1131.99	163.569	10380.3	159.924	34.2986	0.548611	964.507	2246.62	0.194444	0.104167	0.791667	416.847	681.75	907.167	208.764	84.4444	68.0208
Plate 1_2	F10	PA14_68500	NA	PA5186	MULTISPECIES: L-threonine dehydrogenase [Enterobacteriaceae]	5.23864	732.102	275.858	1480.9	0.170455	80.4318	40.3409	1030.73	872.375	9.03977	267.841	105.841	57.5909	14.25	2611.4	15.642	6936.24	71.1591	0.732955	183.301	20.0568	3416.07	36.3977	1158.53	156.619	10861.5	163.034	31.2784	0.414773	941.545	2278.2	0.0454545	0.238636	0.465909	405.091	700.188	1041.68	201.716	74.3409	70.4773
Plate 1_2	F11	PA14_08090	NA	PA0623	MULTISPECIES: phage major tail tube protein [Enterobacteriaceae]	3.95676	767.146	284.227	1532.71	0.0216216	83.427	37.7027	1082.82	893.595	8.48108	280.4	110.643	49.627	15.2703	2739.21	15.5081	7020.7	58.5351	0	183.616	17.2054	3513.12	32.3676	1197.26	162.027	11097	165.243	31.1838	0.572973	1060.98	2293.86	0.0756757	0.286486	0.751351	432.968	729.249	1094.54	212.486	83.173	72.3189
Plate 1_2	F12	PA14_22060	NA	PA3241	MULTISPECIES: patatin-like phospholipase family protein [Enterobacteriaceae]	6.45763	737.017	288.085	1461.49	0.163842	82.791	41.9096	1028.14	864.322	7.21469	277.119	103.825	49.7006	18.0113	2615.82	22	7111.51	35.8588	0	175.367	21.6893	3475.4	38.5085	1178.64	169.638	10613.2	156.836	35.4068	0.322034	996.932	2232.98	0.20339	0.389831	0.536723	435.78	723.508	1106.74	214.418	82.8757	64.887
Plate 1_2	G1	PA14_30430	NA	PA2603	NA	6.01408	798.458	298.577	1479.46	0.0211268	91.5775	38.6972	1100.09	952.472	6.55634	286.415	104.817	43.9296	17.3944	2662.61	22.3732	7224.92	87.8451	1.45775	174.655	23.9296	3527.6	44.669	1186.74	168.81	11272.5	171.585	36.9718	0.915493	1017.01	2347.79	0.338028	0.0985915	0.584507	434.704	693.401	869.739	221.549	87.3239	76.5986
Plate 1_2	G2	PA14_56870	NA	PA4373	NA	6.69128	736.872	285.336	1491.66	0.147651	87.9866	37.4899	1071.02	946.215	7.63758	276.946	96.1611	47.8926	24.7852	2631.52	23.4094	7093.89	74.3154	0.52349	187.416	27.8725	3540.66	52.2819	1150.29	168.98	10843.6	161.362	34.9933	0.375839	1025.41	2268.46	0.221477	0.47651	0.536913	434.557	707.376	916.188	226.235	85.7852	74.3893
Plate 1_2	G3	NA	NA	NA	NA	4.31683	763.153	280.163	1462.23	0.0544554	89.2574	37.3911	1039.43	936.342	9.36139	278.198	111.084	51.7426	21.4554	2646.16	18.203	6803.44	38.1287	0	183.827	23.8416	3411.52	45.2426	1125.51	174.95	10490.3	153.089	29.3812	0.742574	990.158	2217.81	0.267327	0.410891	0.272277	447.901	722.931	1029.48	218.723	81.4109	67.5792
Plate 1_2	G4	PA14_16210	NA	PA3726	MULTISPECIES: YaeQ family protein [Enterobacteriaceae]	5.01676	751.849	293.324	1453.06	0.0837989	85.905	35.4525	1018.12	906.698	8.13966	275.989	104.447	70.7877	18.486	2618.87	19.6536	6882.71	83.5475	0.703911	182.989	24.1899	3377.76	45.5475	1151.81	160.184	10644.8	158.464	32.419	0.759777	855.257	2259.36	0.217877	0.24581	1.02235	439.698	698.374	1033.73	225.883	83.3352	67.2849
Plate 1_2	G5	PA14_63990	speA	PA4839	MULTISPECIES: biosynthetic arginine decarboxylase [Enterobacteriaceae]	5.14815	741.29	280.469	1479.36	0.0802469	82.4753	36.0802	1064.12	886.389	7.81481	288.148	107.512	40.0926	16.8889	2606.43	19.2284	7188.9	55.642	0	183.66	23.2716	3540.72	43.1852	1105.09	163.278	10716.2	165.784	34.8519	0.518519	1033.19	2309.86	0.283951	0.160494	0.839506	444.599	720.574	1009.41	219.92	87.7284	73.216
Plate 1_2	G6	PA14_40980	NA	PA1821	MULTISPECIES: crotonobetainyl-CoA hydratase [Enterobacteriaceae]	6.05069	764.161	290.7	1494.11	0	87.6682	39.4885	1039.92	898.41	7.50691	271.212	121.253	48.5484	16.659	2694.99	19.9585	6734.9	59.7051	0	181.857	19.9816	3367.55	38.2903	1111.06	172.184	10774.7	167.092	35.0783	0.331797	1109.49	2191.86	0.0875576	0.138249	0.520737	452.7	721.207	1049.54	218.447	84.9724	70.4009
Plate 1_2	G7	PA14_09610	NA	PA4200	NA	5.61749	767.546	275.967	1499.87	0.0874317	86.9016	37.765	1066.26	879.464	6.63388	283.213	103.514	58.3934	12.7486	2616.48	13.5574	6909.49	43.4317	1.13115	172.825	19.0874	3448.72	42.6011	1173.12	167.623	10921.4	164.257	31.4536	0.349727	901.153	2249.97	0.0655738	0.311475	0.459016	431.06	719.88	1026.56	208.825	83.0219	75.0546
Plate 1_2	G8	PA14_52080	NA	PA0941	NA	5.41714	752.949	284.446	1503.85	0.0742857	81.0514	35.9771	1103.41	887.657	5.96571	278.897	101.331	52.6286	19.5543	2605.61	20.6743	7051.79	69.8286	0.777143	184.08	22.0457	3393.14	47.1543	1145.44	170.611	10824.2	171.029	33.5086	0.685714	929.949	2277.76	0.0914286	0.228571	0.834286	430.023	703	988.989	205.743	82.8229	75.0857
Plate 1_2	G9	PA14_63070	NA	PA4769	pyruvate dehydrogenase complex transcriptional repressor PdhR [Escherichia coli]	6.53947	737.217	289.684	1476.81	0.118421	86.2697	35.2895	973.697	882.27	6.61184	280.691	104.046	40.1184	18.5789	2763.25	21.875	7297.2	57.9474	0	177.191	22.8882	3556.66	37.0658	1237.62	157.401	10828.2	150.125	29.6513	0.493421	1036.98	2285.82	0.0855263	0.447368	0.631579	457.388	714.711	916.086	216.164	80.5066	68.1711
Plate 1_2	G10	PA14_23720	NA	PA3123	MULTISPECIES: enamine/imine deaminase [Enterobacteriaceae]	5.65946	792.724	286.989	1507.45	0.0216216	83.3189	34.9081	1118.69	938.357	8.04324	285.638	110.838	52.8162	14.7135	2764.71	18.9514	7015.75	71.8811	0.967568	182.351	22.7892	3444.25	43.7622	1127.92	171.589	11552.8	177.686	34.9405	0.232432	1061.73	2295.11	0.102703	0.216216	1.15676	462.703	745.27	1114.25	219.865	82.7459	72.4324
Plate 1_2	G11	PA14_16430	NA	PA3708	MULTISPECIES: methyl-accepting chemotaxis protein Trg [Enterobacteriaceae]	4.82963	763.452	261.2	1482.28	0.0740741	82.7778	35.3704	1055.18	879.696	8.4	288.985	97.4741	41.7111	17.0741	2675.1	20.4815	7413.31	35.837	0.748148	194.985	19.5852	3616.57	40.437	1167.24	166.141	11099.3	151.4	32.0444	0.651852	1105.36	2212.85	0.362963	0.259259	0.740741	443.807	706.941	910.941	224.763	85.0519	68.9704
Plate 1_2	G12	PA14_68050	NA	PA5151	NA	3.54658	807.112	268.478	1518.17	0.0559006	91.3168	38.7205	1017.53	934.273	6.03106	297.453	72.9814	38.0559	14.236	2728.81	14.8199	7123.61	50.5714	1.06832	179.019	18.1615	3566.63	35.5963	1203.78	175.261	10773.9	159.621	35.5342	0.465839	1096.13	1848.31	0.0496894	0.298137	0.708075	494.776	732.665	1058.29	230.106	89.3354	65.3665
Plate 1_2	H1	PA14_28600	NA	PA2747	NA	4.74528	749.939	266.75	1473.09	0.0566038	83	39.0802	1036.89	904.528	7.12264	271.203	97.3679	51.7547	12.7736	2693.57	15.9953	6951.32	104.585	0.929245	190.882	23.2972	3402.39	63.2877	1142.83	156.443	10667.4	171.642	29.3821	0.396226	849.774	2327.21	0.0330189	0.198113	0.608491	423.755	756.5	1151.57	211.392	75.1651	70.5943
Plate 1_2	H2	PA14_36130	NA	PA2209	NA	5.42857	801.005	282.022	1562.52	0.126374	92.4451	37.9505	1109.03	927.582	5.87363	276.945	99.4341	58.0769	16.967	2739.21	18.967	7266.68	66.6374	1.45604	190.604	24.4011	3595.66	45.3736	1161.79	171.648	10925.4	180.896	31.956	0.247253	868.797	2370.27	0.104396	0.335165	0.681319	440.967	720.198	972.621	235.258	88.6648	79.0495
Plate 1_2	H3	PA14_00550	NA	PA0043	NA	5.28042	756.074	279.942	1458.48	0.0582011	84.0053	40.2593	1081.49	922.222	5.63492	286.466	105.18	68.0794	17.8624	2646.5	17.0423	7047.89	95.0317	1.35979	176.217	29.3545	3488.63	61.0106	1168.92	164.683	11060.7	175.672	32.127	0.253968	829.005	2347.76	0.0687831	0.0634921	0.486772	444.392	713.302	934.984	196.571	77.8095	66.8995
Plate 1_2	H4	PA14_52190	ygcA	PA0933	MULTISPECIES: 23S rRNA (uracil(1939)-C(5))-methyltransferase RlmD [Enterobacteriaceae]	4.69444	751.981	279.38	1503.44	0.0138889	86.5231	36.8565	1061.21	903.236	6.40741	282.264	113.343	48.9537	14.6296	2604.56	16.5556	6869.15	79.2778	0.717593	188.361	23.3333	3385.39	48.1435	1115.19	164.75	10436.5	149.704	27.1944	0.115741	933.606	2159.69	0.0925926	0.0601852	0.421296	433.13	708.356	1020.85	212.921	78.6389	74.6991
Plate 1_2	H5	PA14_19830	NA	PA3421	NA	9.12651	745.705	299.801	1545.93	0.0843373	84.994	37.7289	1113.47	912.054	7.22289	278.343	103.892	39.9639	22.1747	2708.31	22.9699	7192.77	74.8072	1.1506	204.518	29.0602	3613.2	50.3976	1146.99	179.145	10874.6	146.554	31.1446	0.487952	1018.73	2244.4	0.0963855	0.060241	0.843373	425.452	723.807	1187.01	223.169	77.6566	74.1928
Plate 1_2	H6	PA14_44510	NA	PA1542	NA	7.20765	755.732	286.027	1497.05	0.0819672	82.3169	35.2459	1009.98	860.951	7.11475	272.175	99.6776	32.8962	20.2951	2599.84	19.5191	6881.56	79.377	0	178.262	27.3224	3414.03	57.0984	1102.17	152.809	10632	154.732	24.9344	0.546448	1082.15	2075.57	0.142077	0.251366	0.480874	415.011	703.404	1127.75	219.454	79.0765	69.153
Plate 1_2	H7	PA14_41750	NA	PA1764	MULTISPECIES: long-chain fatty acid transporter FadL [Enterobacteriaceae]	3.49206	790.757	273.878	1528.3	0.042328	87.3122	34.6032	1139.07	920.926	10.2857	282.778	106.725	41.8889	15.037	2750.42	19.4868	7120.02	81.455	0.555556	193.249	24.164	3485.29	44.3968	1094.54	165.249	11182.4	162.164	31.0529	0.719577	1040.97	2298.89	0.455026	0.195767	0.550265	409.106	759.968	1020.8	213.788	77.545	80.2063
Plate 1_2	H8	PA14_12680	NA	PA3957	MULTISPECIES: SDR family oxidoreductase UcpA [Enterobacteriaceae]	5.33987	757.431	279.013	1514.65	0.189542	84.4771	37.1373	1074.49	863.614	6.99346	280.359	106.327	56.0392	18.268	2637.75	22.4183	7189.76	126.732	0.326797	174.477	27.9804	3528.61	64.7843	1212.76	168.085	10891.7	171.889	31.6209	0.137255	835.49	2368.77	0.411765	0.30719	1.05882	438.503	727.98	980.634	232.562	83.5098	72.2941
Plate 1_2	H9	PA14_44260	NA	PA1565	MULTISPECIES: gamma-glutamylputrescine oxidase [Enterobacteriaceae]	6.69061	799.591	302.298	1586.85	0.0883978	92.5193	37.6796	1099.35	926.845	7.14365	290.873	101.127	37.5249	19.884	2874.82	21.3425	7447.55	60.6298	1.1547	199.602	21.7459	3649.13	42.5912	1179.63	181.558	11148.3	157.939	31.7238	0.154696	1121.75	2309.25	0.19337	0.342541	0.872928	448.47	712.961	978.442	222.541	79.0939	75.1768
Plate 1_2	H10	PA14_18520	algK	PA3543	NA	3.83069	794.619	295.122	1569.51	0.015873	86.3386	38.1534	1090.01	932.942	6.42857	275.212	122.243	33.582	15.8942	2775.79	19.4444	7181.42	97.4339	0.42328	200.926	25.2804	3682.46	58.582	1156.51	179.497	11344.2	164.577	31.291	0.322751	1149.85	2315.88	0.243386	0.100529	0.613757	440.836	798.185	1201.72	222.577	84.9259	75.5238
Plate 1_2	H11	PA14_48740	NA	PA1204	MULTISPECIES: class I chromate reductase YieF [Enterobacteriaceae]	3.5291	748.884	289.984	1522.5	0.031746	81.3333	34.5185	1002.33	904.381	7.24339	284.402	104.222	33.0212	14.1111	2711.63	15.2804	7101.06	43.7619	0.687831	186.233	15.7672	3528.43	30.8624	1154.11	169.836	10863.4	159.725	29.1111	0.597884	1075.94	2221.51	0.031746	0.259259	0.656085	451.64	737.524	991.413	221.82	83.5026	70.7196
Plate 1_2	H12	PA14_01380	NA	PA0113	MULTISPECIES: heme o synthase [Enterobacteriaceae]	5.77315	767.301	295.37	1537.25	0.0277778	83.2685	38.6667	1084.2	918.463	8.53241	292.074	113.144	29.2269	16.6204	2834.72	16.912	7081.49	47.125	1.06019	192.083	18.5046	3553.23	35.4907	1162.58	170.056	11138.1	170.116	29.0324	0.384259	1199.66	2296.04	0.0925926	0.578704	0.453704	445.282	786.472	1217.57	220.12	79.8426	74.7731
Plate 1_3	A1	PA14_48990	NA	PA0718	NA	9.28947	872.645	282.73	1576.83	0.0657895	92.4013	24.3882	1182.85	1069.15	7.73026	310.5	151.783	42.6447	28.0395	2875.91	32.5066	7622.34	123.25	1.63816	206.007	34.6382	3408.03	121.079	1137.03	179.276	12193.5	153.842	41.3026	0.144737	1252.18	2477.12	0.157895	0.184211	0.868421	490.461	722.868	1101.6	241.664	87.1184	83.625
Plate 1_3	A2	PA14_44110	NA	PA1577	NA	6.68421	827.504	276.798	1548.13	0.0350877	86.9386	31.2675	1119.86	968.75	7.88596	305.447	103.693	56.9693	19.2807	2786.22	20.9561	7030.83	90.9254	1.46053	196.978	20.9123	3479.91	104.228	1098.28	182.075	11790.8	175.838	37.4167	0.45614	968.754	2482.63	0.526316	0.416667	0.399123	477.592	785.851	1154.54	225.882	88.9211	73.2368
Plate 1_3	A3	PA14_67780	NA	PA5132	CPBP family intramembrane metalloprotease [Escherichia coli]	3.53894	784.555	279.96	1534.94	0.0280374	86.2087	36.4019	1052.21	932.452	7.38629	300.259	112.349	47.9097	12.3489	2716.69	14.7072	6623.24	56.4798	0.501558	205.184	13.4891	3325.18	82.8629	1046.68	178.056	11247	174.421	32.3614	0.398754	973.093	2414.46	0.105919	0.158879	0.64486	456.146	813.53	1278.86	214.866	82.9813	71.5421
Plate 1_3	A5	PA14_41480	nasS	PA1786	NA	4.84615	815.359	275.863	1583.57	0	85.7308	27.8462	1130.82	949.444	7.35043	301.906	113.667	55.5385	17.4359	2762.22	16.7778	6895.41	88.3205	0	208.513	16.7009	3569.55	93.7436	1085.69	179.679	11475.5	181.509	29.5043	0.311966	939.457	2484.15	0.252137	0.333333	0.867521	455.466	794.812	1034.72	233.983	85.6325	78.6667
Plate 1_3	A6	PA14_08560	tyrZ	PA0668	MULTISPECIES: tyrosine--tRNA ligase [Enterobacteriaceae]	6.87295	767.238	282.91	1548.71	0.0368852	79.3443	26.4549	1057.32	925.689	6.93852	291.852	127.365	40.7418	17.5533	2792.16	20.1434	7055.92	64.8852	1.18033	214.111	18.2336	3535.71	83.8443	1139.84	169.049	11166.1	161.553	27.6393	0.459016	1004.42	2299.03	0.266393	0.0614754	1.18033	439.816	747.156	1070.14	219.25	80.6148	74.2254
Plate 1_3	A7	PA14_51710	oprL	PA0973	MULTISPECIES: peptidoglycan-associated lipoprotein Pal [Enterobacterales]	5.08254	802.768	296.283	1615	0.0507937	84.6127	28.9302	1121.67	957.949	6.94603	305.959	126.498	46.8921	15.3079	2823.96	18.0381	6737.92	55.7968	0.71746	210.444	16.5206	3514.33	91.7587	1069.27	171.26	11334.7	164.235	29.6889	0.380952	970.508	2443.74	0.015873	0.250794	0.742857	441.381	834.841	1277.86	215.879	78.9302	75.0127
Plate 1_3	A9	PA14_31310	NA	PA2568	NA	6.22143	796.679	276.179	1522.15	0.0357143	81.5464	26.9786	1098.03	953.557	8.64643	287.361	104.239	48.9821	16.2	2648.15	19.0464	6650.08	72.775	1.21429	192.886	16.625	3413.72	77.0357	1067.34	165.414	10981.8	170.739	30.5607	0.710714	836.893	2395.24	0.110714	0.167857	0.446429	423.596	780.164	1242.48	205.518	84.4107	73.7857
Plate 1_3	A10	NA	NA	NA	NA	5.26199	854.446	306.454	1617.08	0.0369004	85.9262	27.7196	1153.55	1003.6	7.62362	314.9	105.686	49.7159	19.1919	2906.08	22.7638	7059.75	76.3801	1.11439	207.041	21.4059	3581.76	88.6568	1092.24	181.31	11517.4	172.432	34.476	0.413284	1026.7	2433.58	0.221402	0.346863	0.472325	470.063	853.085	1219.59	222.21	91.048	79.31
Plate 1_3	A11	PA14_17440	NA	PA3626	MULTISPECIES: tRNA pseudouridine(13) synthase TruD [Enterobacteriaceae]	4.76708	770.106	278.245	1541.03	0.0372671	77.2826	30.2609	1050.18	933.068	6.51553	300.559	106.478	40.9565	14.6025	2766.6	17.8043	6573.66	79.7919	1.11801	202.929	19.2081	3421.93	91.5435	1013.29	168.252	10975	168.326	29.441	0.419255	971.553	2377.69	0.0403727	0.189441	0.403727	449.68	808.708	1195.39	205.102	81.1925	72.6366
Plate 1_3	A12	PA14_51160	NA	PA1018	NA	3.54925	829.412	285.212	1594.76	0.0149254	82.3731	29.6239	1142.09	966.636	6.85672	317.009	103.4	49.9851	15.4537	2821.98	17.7522	6782.36	75.3463	0	212.042	16.6209	3516.45	88.2567	1072.12	176.645	11529.8	174.176	32.406	0.4	999.854	2490.98	0.0238806	0.0149254	0.892537	466.66	885.609	1243.98	205.4	81.3612	78.8925
Plate 1_3	B1	PA14_53700	NA	PA0817	NA	4.49032	841.216	290.148	1593.69	0.0258065	91.6548	29.0742	1073.3	987.655	7.89677	301.519	113.81	58.4548	16.0935	2720.94	17.9645	6732.66	67.3161	0	208.69	18.3677	3504.39	91.2	1087.58	181.342	11322.7	157.958	34.2226	0.329032	992.513	2393.87	0.122581	0.332258	0.622581	499.874	842.603	1188.74	244.316	90.2419	70.9484
Plate 1_3	B2	PA14_46680	NA	PA1361	MULTISPECIES: multidrug efflux MATE transporter MdtK [Enterobacteriaceae]	3.92935	804.639	296.796	1600.84	0.0190217	89.5543	32.5489	1099.48	976.883	7.30707	304.315	137.405	53.3315	15.2989	2821.38	17.6413	6648.86	67.5516	0.983696	205.91	14.5299	3424.75	90.1603	1059.14	180.753	11293.3	174.109	29.6467	0.578804	1063.15	2436.76	0.119565	0.203804	0.736413	466.103	856.856	1281.21	228.726	88.6304	71.7609
Plate 1_3	B3	PA14_32590	NA	PA2478	MULTISPECIES: protein-disulfide reductase DsbD [Enterobacteriaceae]	5.89547	844.258	294.99	1586.17	0.0209059	90.0035	26.5923	1134.91	972.526	7.47038	302.091	134.826	48.8711	17.5784	2809.68	19.6341	6762.24	58.7317	0.425087	203.878	16.7456	3516.55	97.9791	1131.31	190.878	11310.9	170.049	32.4007	0.25784	1129.67	2394.28	0.12892	0.0313589	1.1115	488.345	820.206	1171.61	236.115	91.2474	73.9617
Plate 1_3	B4	PA14_65480	rhdA	PA4956	MULTISPECIES: 3-mercaptopyruvate sulfurtransferase [Enterobacteriaceae]	9.10687	868.176	260.656	1523.07	0.175573	89.9008	25.8473	1248.73	1033.09	8.25191	325.351	158.595	113.847	24.7939	2729.41	29.3435	6900.98	86.1603	1.32061	192.13	29.7863	3898.9	116.824	1334.91	186.84	11413.6	156.779	32.5344	0.526718	907.878	2350.85	0.0763359	0.229008	1.0229	459.679	762.214	948.168	243.885	85.2748	82.3511
Plate 1_3	B5	PA14_25970	cobN	PA2944	NA	4.54485	854.731	295.867	1587.56	0.0431894	92.9568	27.2625	1138.44	966.983	7.64452	297.641	137.322	64.2392	16.4286	2775.79	19.6412	6918.39	64.0199	1.11296	213.641	16.4884	3553.51	80.9801	1117.61	196.618	11400.3	164.385	35.0033	0.478405	1046.85	2466.85	0.0830565	73.2757	1.05316	427.106	829.807	1131.8	243.027	89.7209	78.0432
Plate 1_3	B6	PA14_35070	NA	PA2281	yersiniabactin transcriptional regulator YbtA [Escherichia coli]	5.85	837.539	302.504	1587.53	0.0607143	92.8214	23.4893	1144.77	976.836	6.65	302.496	124.771	54.4821	17.2286	2850.28	21.5964	7051.79	49.5214	1.45714	215.525	21.2857	3672.58	97.1964	1137.09	179.829	11096.1	167.839	34.7036	0.742857	1060.76	2518.25	0.139286	0.0214286	0.707143	482.786	824.229	1107.12	234.164	97.2214	70.6786
Plate 1_3	B7	PA14_05500	NA	PA0422	MULTISPECIES: cytochrome b [Enterobacteriaceae]	5.31274	819.409	274.228	1502.73	0.104247	89.0154	23.4324	1114.5	946.598	7.4749	293.27	115	59.2278	15.6718	2637.76	20.0849	6629.03	55.0811	1.00772	192.703	19.6757	3317.33	92.583	1080.97	175.471	11387.6	162.68	32.2857	0.65251	948.564	2374.86	0.0888031	0.285714	1.06178	471.324	770.931	1049.7	228.031	87.749	75.7645
Plate 1_3	B8	NA	NA	NA	NA	5.72932	779.703	277.617	1497.22	0.0639098	91.9624	22.5602	1037.47	901.959	6.14662	289.677	117.726	46.0451	16.688	2687.09	18.4398	6594.82	77.4436	1.18045	202.662	17.6617	3457.96	88.8008	1089.32	179.857	10933.4	153.165	32.6203	0.545113	1056.28	2372.11	0.0451128	0.357143	0.639098	464.06	777.842	1042.97	218.624	89.5789	65.688
Plate 1_3	B9	PA14_72380	algB	PA5483	sigma-54-dependent response regulator transcription factor ZraR [Escherichia coli]	6.20417	822.5	303.204	1593.43	0.0833333	92.75	25.3333	1101.72	963.529	7.25417	299.396	126.404	40.8625	16.0125	2771.53	21.575	7051.03	69.1208	0.745833	211.858	19.5292	3595.01	84.6875	1053.19	182.979	11402.8	160.067	32.7667	0.45	1105.77	2490.97	0.329167	0.570833	0.891667	478.242	817.554	1108.3	241.246	90.0125	74.0167
Plate 1_3	B10	PA14_06670	nirJ	PA0511	anaerobic sulfatase maturase [Escherichia coli]	5.60125	816.174	289.502	1619.11	0.00623053	90.0779	27.9907	1109	978.346	7.96573	301.879	118.664	35.3707	15.1558	2861.71	18.7944	6763.32	79.3084	1.00312	202.692	20.6231	3520.99	80.1558	1051.52	182.417	11343.4	162.486	34.6916	0.46729	1258.18	2362.24	0.261682	0.208723	0.641745	493.19	859.707	1213.24	222.411	95.6854	74.7072
Plate 1_3	B11	PA14_52690	aruG	PA0897	MULTISPECIES: arginine N-succinyltransferase [Enterobacteriaceae]	7.17316	768.498	281.874	1492.15	0.108225	86.7446	33.4978	1054.03	918.312	7.74026	282.147	113.766	44.6797	13.8398	2701.06	17.4156	6754.58	106.403	0.675325	201.13	21.9177	3553	95.7446	1143.13	172.134	10914.8	172.316	33.0476	0.177489	974.203	2394.52	0.0822511	0.341991	0.722944	470.719	759.095	1096.5	219.645	93.0693	70.7446
Plate 1_3	B12	PA14_04220	NA	PA0323	MULTISPECIES: spermidine/putrescine ABC transporter substrate-binding protein PotF [Enterobacteriaceae]	6.61233	858.3	298.881	1606.69	0.061674	89.5771	39.3436	1159.94	986.643	6.71806	310.775	107.335	43.2511	23.3436	2929.67	24.0705	7273.39	75.6476	1.0837	200.824	22.3392	3845.56	90.1101	1200.06	180.141	11634.4	175.339	36.815	0.700441	1029.07	2569.9	0.114537	0.211454	0.819383	496.991	825.89	1255.62	241.264	93.2952	72.7093
Plate 1_3	C1	PA14_37610	NA	PA2080	MULTISPECIES: cysteine desulfurase [Enterobacteriaceae]	8.59887	797.085	303.757	1593.4	0.169492	96.2712	23.5141	1179.68	1005.25	6.91525	306.192	145.927	61.8079	26.8475	2824.37	32.2373	7296.19	69.4859	0.960452	214.74	29.3729	3741.32	107.192	1212.59	180.452	11250.9	166.791	34.5819	0.40678	984.949	2484.41	0.158192	0.293785	0.745763	465.565	770.203	993.621	241.729	98	78.4181
Plate 1_3	C2	PA14_24880	NA	PA3031	MULTISPECIES: lipoprotein YgdR [Bacteria]	6.69776	764.515	285.235	1492.63	0.0522388	83.9366	36.6679	1081.99	921.716	7.22388	287.716	107.649	45.9478	17.709	2604.58	23.291	6599.01	84.9776	0.548507	192.235	18.3321	3474.21	87.0821	1066.81	176.53	10966.6	170.903	29.9813	0.287313	992.519	2352.1	0.0485075	0.0149254	0.63806	442.201	785.369	1146.63	216.142	80.8433	68.959
Plate 1_3	C3	PA14_41630	NA	PA1773	MULTISPECIES: zinc transporter ZntB [Enterobacteriaceae]	5.00595	798.247	313.071	1629.18	0.0208333	91.0089	34.3601	1106.43	984.176	7.48512	305.077	142.565	50.1429	17.0833	2849.53	24.0804	6681.11	79.256	0.440476	214.006	18.3452	3505.63	90.1518	1096.15	179.905	11282	171.232	32.3214	0.559524	1101.33	2387.71	0.0297619	0.145833	0.494048	485.464	850.929	1259.29	230.122	92.3601	74.875
Plate 1_3	C4	PA14_68860	gcvH1	PA5214	MULTISPECIES: glycine cleavage system protein GcvH [Enterobacteriaceae]	5.15512	868.063	300.162	1619.02	0.029703	94.3069	31.1551	1133.17	987.013	8.32013	308.449	123.218	62.3531	17.6799	2773.2	22.7822	6475.87	49.3069	1.14191	214.079	19.5974	3413.75	80.5017	1042.17	183.314	11560.1	154.706	34.0759	0.372937	1082.17	2377.18	0.165017	0.214521	0.534653	459.941	848.013	1145.16	228.389	92.5182	80.7129
Plate 1_3	C5	PA14_26050	NA	PA2938	urate/proton symporter UacT [Escherichia coli]	5.38148	717.859	267.707	1435.93	0.0962963	41.4963	27.6926	1001.26	889.207	7.36667	270.933	115.611	53.9852	15.5148	2582.96	19.3778	6310.77	57.0148	0.692593	193.233	19.1407	3120.56	83.7815	1026.99	155.5	10532.9	155.278	27.3481	0.67037	842.693	2270.22	0.0222222	0.314815	0.248148	402.885	735.207	1025.86	213.326	82.037	59.6519
Plate 1_3	C6	PA14_66340	NA	PA5019	MULTISPECIES: 23S rRNA (adenine(2030)-N(6))-methyltransferase [Enterobacteriaceae]	5.41778	771.356	297.747	1599.44	0.0533333	88.1156	29.6578	1139.72	945.351	6.15111	308.133	109.942	60.8533	21.3333	2816.97	22.2889	6836.61	77.3956	0.711111	208.724	20.9156	3666.72	89.8044	1127	166.884	11360.1	174.476	29.0222	0.466667	911.52	2459.63	0.266667	0.0177778	0.337778	461.587	807.387	1090.72	236.276	85.6756	76.2622
Plate 1_3	C7	PA14_58540	NA	PA4511	MULTISPECIES: 5-oxoprolinase subunit PxpA [Enterobacteriaceae]	4.7515	796.533	291.129	1588.4	0.0209581	88.8743	29.7006	1126.77	977.353	7.84132	300.237	124.243	62.2156	14.4251	2745.11	16.4431	6656.91	47.3383	0.98503	210.883	14.5778	3535.29	84.0719	1118.34	175.991	11355.3	174.677	29.3323	0.473054	968.428	2417.17	0.0898204	0.146707	0.595808	453.545	847.835	1235.81	223.548	87.985	73.3922
Plate 1_3	C8	PA14_61300	NA	PA4633	methyl-accepting chemotaxis protein [Escherichia coli]	4.75768	805.447	289.833	1564.61	0.0102389	87.744	37.1331	1118.99	935.171	7.18771	298.816	124.642	46.7372	16.1741	2791.48	19.3311	6678.11	62.5734	0.313993	211.232	18.2253	3582.32	87.3549	1086.89	174.836	11078.6	181.089	31.1706	0.522184	1045.99	2324.14	0.300341	0.0853242	0.392491	433.891	837.795	1233.07	213.396	86.8567	72.0887
Plate 1_3	C9	PA14_23060	hexR	PA3184	MULTISPECIES: DNA-binding transcriptional regulator HexR [Enterobacteriaceae]	8.28205	734.605	305.149	1524.81	0.0102564	86.4821	28.2462	1087.84	977.215	8.51795	290.969	104.031	44.1897	23.9692	2768.5	27.1538	7180.17	50.8974	0.938462	191.528	26.4615	3696.08	94.041	1180.72	161.646	10597.3	165.826	31.6154	0.882051	841.677	2457.84	0.271795	0.179487	1.01026	400.236	753.672	867.138	199.149	82.1487	73.7231
Plate 1_3	C10	PA14_21120	NA	PA3318	NA	5.45415	782.074	275.345	1534.76	0.0829694	87.6987	28.738	1140.86	939.812	7.63755	299.039	115.437	54.0393	17.7293	2700.28	18.8297	6934.26	48.5939	0.694323	208.245	20.2052	3693.24	83.4541	1097.49	180.493	10967.7	164.293	33.6507	0.165939	1000.64	2411.51	0.157205	0.165939	0.628821	432.066	798.725	1069.27	218.865	82.2664	72.4454
Plate 1_3	C11	PA14_06720	nirF	PA0516	NA	4.08385	802.963	279.432	1550.72	0.00621118	88.646	28.9689	1126.02	949.621	7.76087	306.329	114.59	49.7298	13.9814	2812.13	16.9441	6610.51	62.1429	0	206.696	16.6988	3558.65	87.4161	1059.84	175.516	11049	168.755	28.2671	0.546584	929.087	2523.56	0.223602	0.347826	0.456522	454.351	835.047	1210.7	212.435	85.1211	69.028
Plate 1_3	C12	PA14_53260	NA	PA0851	MULTISPECIES: threonine ammonia-lyase, biosynthetic [Enterobacteriaceae]	5.90184	768.429	286.086	1566.74	0.0429448	83.8098	23.8282	1227.98	927.356	9.03067	293.577	107.914	36.9509	21.9632	2690.42	28.4356	7214.05	84.3252	0.828221	198.601	26.9632	3757.72	91.5153	1165.23	173.043	11006.5	151.767	30.4049	0.374233	1081.28	2371.09	0.349693	0.0429448	1.23313	428.172	773.589	926.595	225.086	88.4969	78.2883
Plate 1_3	D1	PA14_00400	NA	PA0032	MULTISPECIES: glycine cleavage system transcriptional regulator GcvA [Bacteria]	8.12185	858.454	294.273	1558.41	0.0714286	92.7185	35.1261	1130.93	1014.97	8.62185	300.218	109.84	58.1218	26.2773	2808.7	25.5042	6898	52.1639	1.10084	201.286	24.5294	3703.06	86.0168	1093.13	185.664	11315.4	181.399	35.2479	0.357143	926.462	2429.87	0.0966387	0.210084	0.634454	463.067	816.08	1101.93	231.214	93.6176	77.7143
Plate 1_3	D2	PA14_12650	NA	PA3959	NA	6.75972	827.194	280.982	1514.76	0.0212014	92.7385	28.9788	1132.28	936.325	7.72438	300.53	112.159	62.4629	19.1413	2703.15	25.0671	6636.06	76.053	1.14841	203.163	19.3569	3617.05	84.6996	1056.93	183.527	10791.2	173.488	33.0707	0.215548	977.693	2355.68	0.0318021	0.480565	1.25442	468.657	808.081	1078.86	229.739	92.6078	74.5194
Plate 1_3	D3	PA14_48680	NA	PA1208	NA	5.71777	785.948	284.432	1537.21	0.010453	90.0105	27.2962	1057.8	962.596	7.9338	300.979	111.477	72.3066	14.8467	2697.98	22.1847	6508.25	53.1742	0.634146	199.303	19.1777	3539.42	84.007	1083.64	174.049	10678	169.951	32.4843	0.599303	914.118	2317.77	0.195122	0.0278746	0.881533	436.425	805.571	1043.94	216.226	83.3066	67.9094
Plate 1_3	D4	PA14_21050	NA	PA3324	MULTISPECIES: 3-oxoacyl-ACP reductase FabG [Enterobacteriaceae]	5.31	730.323	281.317	1454.89	0.03	44.14	28.7433	1028.72	909.987	8.52333	287.473	121.617	71.6933	16.4533	2559.07	18.49	6334.96	48.15	19.09	191.837	15.8633	3274.24	87.0767	1073.2	170.577	10380.1	162.18	32.7233	0.506667	850.32	2335.1	0.04	0.116667	0.253333	417.35	739.69	1094.6	214.79	86.29	69.5233
Plate 1_3	D5	PA14_38160	NA	PA2039	MULTISPECIES: L-valine exporter subunit YgaZ [Bacteria]	4.80065	675.232	267.474	1463.92	0.0261438	35.9869	27.3268	934.66	918.585	6.33987	273.516	116.294	59.8627	16.8824	2704.5	20.3235	6359.62	67.6307	18.232	198.278	16.2614	3319.88	71.0621	1118.19	150.725	9829.38	156.794	23.3235	0.392157	837.588	2282.94	0	0.137255	0.565359	369.69	756.095	925.827	194.271	69.0882	62.2026
Plate 1_3	D6	PA14_52980	phhR	PA0873	MULTISPECIES: transcriptional regulator TyrR [Enterobacteriaceae]	6.56682	727.244	281.24	1487.74	0.0138249	47.2304	29.1521	1047.26	974.281	8.67281	283.235	102.005	56.2995	21.8986	2797	24.0461	6882.29	58.0829	0.479263	193.935	22.7512	3450.34	90.2673	1129.38	161.954	10652.8	168.493	29.1982	0.133641	948.599	2288.86	0.133641	0.142857	0.953917	423.77	767.009	1040.58	217.101	86.5899	69.0184
Plate 1_3	D7	PA14_57190	NA	PA4400	MULTISPECIES: 8-oxo-dGTP diphosphatase MutT [Enterobacteriaceae]	4.47077	763.966	283.431	1551.23	0.0276923	43.8062	28.8277	1054.47	935.148	7.49231	228.554	128.114	64.5508	15.5969	2664.15	18.6862	6384.45	59.4215	20.7323	205.271	21.5846	3408.58	77.4308	1083.35	171.994	10851.8	162.825	30.08	0.526154	1008.62	2278.76	0.0584615	0.0892308	0.0769231	454.566	819.575	1181.88	219.665	83.7138	65.3169
Plate 1_3	D8	PA14_00490	NA	PA0040	MULTISPECIES: ShlB/FhaC/HecB family hemolysin secretion/activation protein [Enterobacteriaceae]	4.05215	695.607	271.233	1434.91	0.0276074	83.316	23.227	996.678	863.761	7.01534	279.479	106.408	61.4417	13.0613	2547.32	17.4877	6218.57	66.6718	0.825153	186.966	13.9601	3326.84	70.227	1072.45	149.88	9818.48	161.028	25.592	0.634969	797.567	2206.96	0.095092	0.125767	0.346626	373.767	748.629	907.813	190.887	70.6288	69.4448
Plate 1_3	D9	PA14_50940	NA	PA1035	NA	3.77483	772.381	283.854	1499.53	0.0927152	89	31.7848	1069.21	890.503	6.98013	296.818	110.609	56.2715	16.6589	2659.01	16.7947	6478.05	71	0.956954	201.245	17.7152	3493.54	70.7384	1063.83	171.841	10580.4	155.228	29.8212	0.271523	997	2230.97	0.0331126	0.211921	0.0927152	431.331	811.762	1065.75	212.099	87.0861	68.3808
Plate 1_3	D10	PA14_58270	NA	PA4491	DUF2138 domain-containing protein [Escherichia coli]	4.58051	726.877	275.144	1504.83	0.0635593	84.8559	26.0847	1103.47	931.237	8.16949	288.945	103.208	55.3305	17.1186	2693.45	19.8263	6743.84	81.8983	0.588983	196.419	18.1525	3497.16	93.1992	1094.66	162.292	10758.1	167.343	27.6398	0.402542	963.695	2252.47	0.161017	0.411017	0.423729	398.242	748.403	880.339	209.521	78.0975	72.8347
Plate 1_3	D11	PA14_20840	NA	PA3342	NA	5.99115	830.35	269.951	1527.77	0.0973451	93.1637	24.6239	1176.98	957.261	8.65044	302.381	108.279	58.5619	15.6195	2716.66	19.7478	6746.73	65.5796	0	215.69	19.5575	3715.14	93.9115	1115.14	187.841	11146.9	156.965	35.2788	0.606195	921.801	2423.34	0.123894	0.482301	0.867257	439.956	813.659	1044.17	224.482	90.3584	72.6018
Plate 1_3	D12	NA	NA	NA	NA	4.40439	767.799	294.1	1580.14	0.0125392	81.2633	32.5799	1142.26	939.223	7.86207	301.401	113.671	48.6803	12.395	2723.3	15.5455	6453.39	79.2194	0.435737	208.511	14.7743	3624.36	81.7241	1045.2	162.219	10858.8	177.003	30.8621	0.250784	1072.11	2328.39	0.0783699	0.200627	0.611285	425.639	888.248	1277.13	205.464	84.2915	76.7367
Plate 1_3	E1	PA14_40600	NA	PA1850	MULTISPECIES: AraC family transcriptional regulator [Enterobacteriaceae]	5.00769	777.227	264.092	1514.58	0.0461538	90.3692	35.0231	1122.37	964.985	8.06538	312.288	114.312	80.9462	16.4923	2742.26	20.3962	6610.78	68.7654	0.888462	209.681	16.6846	3664.23	92.7654	1109.96	174.642	10787.3	180.35	35.5269	0.726923	893.612	2211.82	0.146154	0.0730769	0.396154	441.715	798.562	990.488	219.442	89.7577	70.7885
Plate 1_3	E2	PA14_66700	NA	PA5048	MULTISPECIES: thermonuclease family protein [Enterobacteriaceae]	5.64789	799.042	280.951	1537.07	0.0140845	89.2641	27.2923	1120.66	991.665	6.77465	309.602	100.859	59.1232	17.4683	2735.61	21.1655	6643.68	64.1232	0.957746	205.673	20.5317	3656.84	88.4894	1051.55	177.165	10729.3	156.306	32.2817	0.598592	914.972	2139.01	0.028169	0.158451	0.461268	451.937	823.563	1149.81	216.025	90.8873	77.6866
Plate 1_3	E3	PA14_05990	NA	PA0458	multidrug transporter subunit MdtD [Escherichia coli]	5.69507	713.381	268.978	1430.15	0.0538117	40.9148	28.13	1023.54	916.327	6.76682	282.87	107.65	79.4888	18.9552	2553.57	22.3857	6429.59	68.4081	1.21973	187.081	18.0045	3344.63	85.8924	1089.32	160.511	10171.6	162.798	30.7354	0.681614	831.067	2118.06	0.044843	0.0313901	0.538117	401.807	755.184	993.61	210.291	89.8296	67.6188
Plate 1_3	E4	PA14_22370	NA	PA3233	NA	6.34426	722.645	274.656	1467.2	0.0273224	42.3115	27.1694	1073.89	951.601	8.95628	278.612	145.765	62.1803	21.1475	2624.86	22.7268	6918.24	60.9016	0.540984	198.262	24.4372	3476.01	92.9672	1180.48	161.306	10443.6	156.825	29.459	0.142077	970.689	2291.8	0.0491803	0.284153	0.0601093	415.202	722.727	922.754	209.197	88.8743	64.8306
Plate 1_3	E5	PA14_39750	NA	PA1916	NA	4.46768	711.684	279.323	1498.62	0.0418251	35.3422	24.7985	1037.77	902.376	7.71483	291.236	109.065	83.327	17.1483	2632.98	22.5323	6576.35	60.4259	0.543726	200.342	18.7985	3323.46	76.4221	1113.61	158.049	10554.7	163.639	28.7034	0.543726	823.361	2253.78	0.0836502	0.288973	0.539924	395.122	769.905	966.897	208.213	79.2471	62.6502
Plate 1_3	E7	PA14_49710	NA	PA1135	NA	3.77576	707.448	265.876	1383.13	0.0272727	46.3303	28.4758	1019.13	854.603	7.64848	267.782	117.833	56.5727	10.8788	2369.26	13.8242	6365.36	46.8394	0.242424	188.276	11.3485	3030.19	72.3667	1110.46	157.224	4278.52	165.118	30.7061	0.212121	902.591	2155.7	0.224242	0.293939	0.863636	374.176	743.942	1043.88	207.439	77.5818	64.5515
Plate 1_3	E8	PA14_43870	NA	PA1595	NA	4.81081	747.726	303.22	1487.23	0.027027	91.8263	28.7876	1129.25	902.166	7.56757	292.876	119.958	56.4788	17.1313	2646.78	21.8031	6736.25	66.6602	0.787645	202.668	18.1506	3622.27	80.2703	1206.87	166.355	10340.7	167	26.0541	0.393822	902.88	2343.69	0.0540541	0.0810811	0.687259	375.703	752.34	958.529	214.05	84.3861	69.7722
Plate 1_3	E9	PA14_29500	NA	PA2676	MULTISPECIES: protein transport protein HofC [Enterobacteriaceae]	7.56061	759.97	295.727	1465.1	0.0151515	86.5833	21.8788	1134.89	946.417	7.76515	280.682	111.538	49.5152	25.4773	2559.17	29.6742	7343.92	95.3788	1.57576	174.576	29.6364	3753.45	92.9621	1376.23	168.871	10194.9	150.652	29.4924	0.681818	905.758	2346.63	0.151515	0.106061	0.515152	366.356	649.78	600.144	221.75	90.25	68.1061
Plate 1_3	E10	PA14_54900	NA	NA	NA	4.14815	796.189	287.607	1491.83	0.0259259	87.0481	26.0778	1149.61	895.248	8.7963	294.707	116.859	57.4481	13.0296	2562.19	15.7111	6777.7	70.0259	1.03333	205.37	16.3037	3524.63	81.1407	1172.03	176.726	10752.2	156.311	32.1296	0.411111	1047.83	2234.76	0.155556	0.0814815	0.674074	423.722	803.411	1066.7	224.593	87.2296	76.4778
Plate 1_3	E11	PA14_29850	nuoN	PA2649	MULTISPECIES: NADH-quinone oxidoreductase subunit NuoN [Enterobacteriaceae]	6.00559	766.022	297.536	1505.67	0.201117	83.3855	27.419	1138.7	919.609	7.4581	293.626	81.8994	40.8547	17.6536	2632.07	20.0726	7005.97	99.4916	0.977654	208.709	21.3073	3753.25	92.6313	1242.73	169.05	10715.8	149.112	31.5475	0.921788	744.274	2537.85	0.167598	0.22905	0.698324	395.972	753.76	906.911	215.05	90.4804	74.257
Plate 1_3	E12	PA14_64700	NA	PA4896	MULTISPECIES: RNA polymerase sigma factor FecI [Bacteria]	4.36364	789.105	283.775	1495.26	0.0382775	86.6794	27.1148	1194.32	909.603	7.71292	290.555	104.933	54.1866	13.0861	2654.25	16.5694	6887.6	77.7703	1.33493	205.761	18.799	3740.66	90.3445	1214.53	169.88	10942.1	164.727	35.0431	0.45933	926.493	2394.51	0.143541	0.296651	1.02392	408.818	776.306	1046.43	212.536	89.933	76.4689
Plate 1_3	F1	PA14_61720	NA	PA4667	bacteriophage adsorption protein NfrA [Escherichia coli]	8.41212	751.915	296.03	1517.63	0.0545455	94.2606	35.0121	1154.65	940.315	8.58182	288.236	105.521	40.5212	28.7636	2590.39	33.6242	7153.81	92.5758	1.64242	195	29.8424	3656.45	108.667	1185.4	168.042	10779.5	164.218	29.7212	0.333333	1045.92	2220.04	0.139394	0.0848485	0.430303	405.479	728.418	968.127	232.685	94.4182	73
Plate 1_3	F2	PA14_56970	NA	NA	NA	6.092	768	266.44	1434.32	0.008	88.208	32.972	1171.48	899.228	7.3	285.464	100.884	56.44	18.108	2477.85	22.22	6337.24	78.832	0.728	189.596	19.732	3475.28	80.76	1047.72	165.848	9959.79	153.424	32.232	0.712	925.512	2092.36	0.22	0.268	0.86	416.468	753.136	1004.64	217.976	89.42	76.148
Plate 1_3	F3	PA14_60690	NA	PA4586	NA	6	739.951	288.683	1490.43	0.0557491	52.7979	26.4355	1066.43	938.812	7.65157	282.655	119.307	59.554	20.8676	2722.59	22.2404	6371.07	51.6655	0.933798	202.669	20.547	3355.04	81.669	1083.6	165.979	10517.3	162.477	28.6132	0.393728	902.666	2262.65	0.0348432	0.0243902	0.477352	421.411	773.899	1050.64	222.652	93.8432	62.8746
Plate 1_3	F5	PA14_08740	rplJ	PA4272	MULTISPECIES: 50S ribosomal protein L10 [Gammaproteobacteria]	5.10256	694.861	250.744	1429.09	0.0586081	42.7619	31.4835	970.824	870.066	7.21612	264.982	112	67.2894	13.685	2543.13	16.0842	6224.47	52.8205	15.7839	186.725	15.7839	3219.11	82.011	1059.03	152.557	10078.8	165.659	29.8938	0.509158	834.714	2141.3	0.0879121	0.128205	0.117216	396.297	739.48	987.963	201.736	81.4066	60.1062
Plate 1_3	F6	PA14_07870	NA	PA0604	MULTISPECIES: spermidine/putrescine ABC transporter substrate-binding protein PotD [Enterobacteriaceae]	7.17935	681.44	294.576	1493.39	0.0815217	83.5435	25.7935	983.946	943.886	7.66304	270.837	118.668	65.5815	22.625	2615.13	27.4402	6862.64	48.0652	0.423913	194.853	22.962	3556.42	87.9728	1123.71	153.011	10504.6	156.266	28.413	0.608696	883.364	2239.1	0.0652174	0.353261	0.543478	408.293	727.739	869.908	192.5	92.5978	63.2174
Plate 1_3	F7	NA	NA	NA	NA	4.18248	735.522	296.723	1506.38	0.0109489	45.5255	27.9416	994.401	932.423	6.57664	282.277	114.347	59.9453	15.3139	2631.42	18.219	6426.62	55.2883	0.448905	195.376	16.4891	3511.57	76.4489	1080.86	153.599	10614.4	163.715	29.2372	0.532847	908.318	2282.31	0.0474453	0.127737	0.255474	440.515	783.175	1034.58	216.409	91.3431	60.4197
Plate 1_3	F8	PA14_26330	NA	PA2917	yersiniabactin transcriptional regulator YbtA [Escherichia coli]	6.74882	724.081	281.081	1489.59	0.0236967	52.545	24.0237	1103.79	924.384	7.76303	294.275	114.265	65.0237	18.2322	2635.09	19.3223	6496.97	51.0237	0.255924	188.19	19.7204	3605.09	88.3128	1144.05	164.033	10269.5	153.114	28.2654	0.587678	859.725	2327.12	0.042654	0.251185	0.7109	407.938	774.336	904.469	217.251	91.5308	64.5972
Plate 1_3	F9	PA14_03430	gabD	PA0265	MULTISPECIES: NADP-dependent succinate-semialdehyde dehydrogenase [Enterobacteriaceae]	4.51429	721.786	282.614	1503.01	0.0642857	93.2893	26.0393	1033.91	904.382	7.33214	290.089	113.539	53.4536	14.25	2636.1	14.3071	6591.17	57.9607	14.9929	201.289	16.7964	3594.92	75.3036	1094.47	163.121	10544.6	159.071	29.575	0.317857	952.371	2265.08	0.0892857	0.107143	0.214286	443.896	786.796	1000.29	211.318	88.775	65.4679
Plate 1_3	F10	PA14_49200	oprH	PA1178	NA	5.68465	782.888	273.834	1509.06	0.0290456	93.1535	30.8672	1106.41	945.697	6.86307	297.593	111.672	57.2531	15.8008	2759.35	18.2656	6868.18	49.1245	0.564315	203.788	16.7178	3756.02	78.7427	1106.1	174.846	10611.2	160.477	29.9876	0.506224	1051.77	2301.2	0.120332	0.0497925	0.514523	445.585	810.469	1077.51	224.876	92.7842	72.2282
Plate 1_3	F11	PA14_06420	NA	PA0492	MULTISPECIES: 5-oxoprolinase subunit PxpA [Enterobacteriaceae]	5.96899	774.124	263.725	1492.71	0.00387597	94.9341	31.9109	1127.19	937.663	6.77132	301.143	111.845	55.9496	13.8992	2564.83	16.6705	6628.65	68.1085	0	204.554	16.9341	3622.41	88.3256	1135.73	171.453	10918.9	170.097	33.1279	0.542636	941.012	2311.05	0.108527	0.356589	0.670543	426.636	796.008	1084.45	213.597	87.686	73.8372
Plate 1_3	F12	PA14_41560	nasA	PA1779	MULTISPECIES: nitrate reductase catalytic subunit NapA [Enterobacteriaceae]	5.48045	745.246	262.318	1452.99	0.201117	88.3631	23.2067	999.056	909.402	6.6648	284.486	97.3743	45.514	18.324	2672.4	18.5363	6901.65	62.6034	0	190.67	19.6145	3651.88	91.7151	1099.22	160.581	10416.4	142.821	29.4749	0.446927	928.006	2278.06	0.27933	0.106145	1.19553	432.05	744.654	905.844	216.095	95.3352	64.6034
Plate 1_3	G1	PA14_51090	NA	PA1023	MULTISPECIES: 3-oxoacyl-ACP reductase FabG [Enterobacteriaceae]	5.76113	798.676	287.308	1493.36	0.0283401	99.5547	22.3198	1126.69	936.628	6.63563	390.692	101.745	79.0607	21.753	2593.57	21.8623	6202.96	69.919	1.31984	189.854	20.2429	3520.32	85.3198	1086.8	167.704	10843.6	150.611	34.8219	0.522267	920.445	2128.18	0.17004	0.279352	0.42915	446.32	767.575	997.397	223.389	95.8219	73.4332
Plate 1_3	G2	PA14_71070	NA	PA5380	MULTISPECIES: AraC family transcriptional regulator [Enterobacteriaceae]	6.52301	757.962	265.418	1474.21	0.0376569	92.3933	27.2636	1066.19	923.54	7.07531	279.9	107.226	67.2218	20.3598	2574.92	21.2301	6405.54	53.4644	0.041841	198.607	18.2762	3580.9	92.5063	1046.52	164.607	10200.9	148.561	34.5565	0.585774	921.598	2178.98	0.0627615	0.117155	0.619247	406.414	782.289	999.992	231.075	86.7741	69.9121
Plate 1_3	G3	PA14_11610	NA	PA4038	NA	5.03953	716.933	259.455	1392.41	0.162055	43.1304	28.4664	986.704	867.68	7.64822	266.051	96.8458	68.3597	15.8617	2483.2	18.2885	6153.83	43	0.620553	187.585	17.6008	3247.38	82.5217	1039.02	158.087	9711.55	147.466	28.7945	0.537549	885.36	2132.7	0.177866	0.083004	0.940711	409.905	720.755	989.747	214.221	86.4704	62.3874
Plate 1_3	G4	PA14_72810	NA	PA5519	MULTISPECIES: acyl-CoA thioester hydrolase YciA [Enterobacteriaceae]	5.1015	664.447	266.985	1362.03	0.0451128	51.9436	25.6466	975.41	855.105	6.6391	258.195	101.85	70.6015	16.109	2473.89	18.4474	6089.85	60.5038	0.845865	186.03	19.203	3229.47	74.2444	1030.19	158.451	9705.62	153.684	29.6617	0.24812	872.774	2084.75	0.0488722	0.154135	0.492481	412.237	738.083	1005.38	204.305	80.7143	62.3308
Plate 1_3	G5	PA14_09280	pchF	PA4225	NA	4.65411	686.969	280.476	1461.08	0.0719178	38.0993	22.25	1018.73	921.435	7.55479	279.219	107.479	60.9144	13.9932	2618.34	15.9521	6208.3	70.8151	15.2295	197.89	15.8836	3338.84	75.6267	1094.74	153.325	9852.19	154.137	23.7911	0.842466	815.425	2244.39	0.0719178	0.150685	0.373288	377.935	752.452	932.264	194.284	81.2705	64.274
Plate 1_3	G6	PA14_21610	oprO	PA3280	NA	6.35484	687.414	260.274	1459.23	0.0430108	50.4409	25.1613	1042.88	919.683	8.18817	278.785	125.011	49.8495	19.3065	2704.69	20.3548	6736.82	99.1828	1.11828	196.086	23.4839	3546.63	97.086	1134.78	167.763	10260.6	146.038	28.4462	0.510753	1056.88	2190.31	0.0430108	0.139785	0.865591	394.887	757.054	883.941	214.968	85.2849	67.2742
Plate 1_3	G7	PA14_25810	NA	PA2956	NA	3.48026	735.141	288.862	1466.1	0.0296053	88.9539	26.4211	1071.9	892.28	7.02961	292.474	126.882	51.9934	16.4671	2657.07	18.148	6206.78	65.3059	1.48355	199.799	15.852	3356.04	81.648	1059.74	158.411	10608.6	154.539	30.7993	0.190789	1024.82	2193.89	0.194079	0.0592105	0.986842	426.329	831.276	1056.42	210.464	82.9836	69.6776
Plate 1_3	G8	PA14_28310	NA	PA2767	MULTISPECIES: 2,3-dehydroadipyl-CoA hydratase [Enterobacteriaceae]	5.42857	750.042	271.185	1506.87	0.0252101	93.0126	26.4496	1131.62	915.597	7.51681	283.109	111.466	53.9832	15.0504	2585.66	15.7059	6434.51	50.9874	0.0630252	195.097	14.3908	3449.18	91.5798	1104.04	162.437	10687.8	155.941	31.7017	0.920168	982.013	2239.76	0.109244	0.264706	0.609244	426.223	808.563	1025.88	216.34	89.9538	71.3992
Plate 1_3	G9	PA14_64890	NA	PA4912	MULTISPECIES: high-affinity branched-chain amino acid ABC transporter permease LivH [Enterobacteriaceae]	5.43333	727.06	263.057	1441.44	0.0533333	91.7833	23.9667	1084.01	898.38	6.97667	276.67	106.933	58.6967	13.4033	2589.88	16.95	6204.2	59.95	0.726667	205.157	17.2933	3417.26	83.3933	1040.41	158.213	10143	149.587	31.9767	0.203333	897.277	2226.16	0.133333	0.0733333	1.07	391.533	794.647	967.453	214.2	81.88	70.9033
Plate 1_3	G10	PA14_34680	NA	PA2317	MULTISPECIES: gamma-glutamylputrescine oxidase [Enterobacteriaceae]	6.92347	779.776	272.832	1489.07	0.0204082	93.8214	31.7602	1138.55	933.276	8.9898	288.607	103.51	47.2092	18.4337	2624.55	22.1735	6655.84	101.648	0.69898	198.663	24.9592	3524.41	92.6071	1041.37	165.342	10720.4	164.235	30.199	0.377551	990.929	2249.2	0.0765306	0.265306	0.428571	405.224	769.791	983.245	216.908	84.25	75.7704
Plate 1_3	G11	PA14_30490	NA	PA2598	MULTISPECIES: FMNH2-dependent alkanesulfonate monooxygenase [Enterobacterales]	4.29907	761.318	254.687	1464.65	0.0140187	90.9346	35.014	1160.71	928.187	6.57477	291.846	104.145	52.4907	14.7523	2711.43	17.1028	6681.11	79.5841	0.574766	203.706	17.2196	3603.03	99.8458	1092.64	164.154	10801.3	158.804	29.9673	0.509346	993.266	2360.57	0.0420561	0.0373832	0.658879	411.196	775.519	1132.34	223.294	85.0093	70.6355
Plate 1_3	G12	PA14_71800	NA	PA5439	MULTISPECIES: glucose-6-phosphate dehydrogenase [Enterobacteriaceae]	4.65984	777.34	274.795	1533.52	0.057377	90.5656	29	1109.11	950.533	9.09836	296.32	78.791	52.7459	15.373	2692.8	19.5697	6690.71	86.2377	0.762295	209.348	17.7254	3671.36	89.4549	1039.1	179.041	10920.1	162.025	28.791	0.315574	1017.55	1822.28	0.0204918	0.0655738	1.06148	442.418	843.43	1165.39	218.393	89.1803	71.1148
Plate 1_3	H1	PA14_28800	NA	NA	NA	8.82432	786.104	281.392	1494.62	0.112613	96.3468	25.009	1129.88	956.784	6.46396	308.491	84.6982	57.9369	22.0811	2658.05	26.0135	6770.65	84.3198	0.581081	211.919	24.3018	3656.83	90.3694	1067.93	175.347	10598.3	145.081	33.5721	0.774775	880.941	2288.91	0.0225225	0.108108	1.22072	424.838	781.685	1014.06	235.297	89.3108	72.1532
Plate 1_3	H2	PA14_71940	wzt	PA5450	MULTISPECIES: putrescine ABC transporter ATP-binding subunit PotG [Enterobacteriaceae]	8.32068	812.646	289.177	1501.28	0.0675105	94.4641	28.9325	1151.84	931	8.22363	302.835	103.57	70.3671	18.1688	2690.64	22.5063	6605.67	84.8143	0.261603	201.004	20.8143	3648.56	86.346	1067.51	165.392	10658.3	160.709	33.5401	0.649789	830.654	2285.95	0.156118	0.126582	0.607595	423.376	789.316	1245.84	216.869	87.2996	74.9578
Plate 1_3	H3	PA14_30190	icd	PA2623	MULTISPECIES: NADP-dependent isocitrate dehydrogenase [Enterobacteriaceae]	6.49129	737.578	286.99	1417.03	0.0139373	83.6063	26.6341	1113.07	902.906	6.223	279.606	103.453	61.9756	15.439	2499.6	20.1603	6133.71	79.3728	1.09059	192.223	20.7073	3407.87	93.4669	1018.74	153.185	10330.7	160.512	26.331	0.658537	809.937	2192.31	0.0696864	0.0452962	0.679443	402.906	761.087	1076.81	194.54	83.3275	73.1324
Plate 1_3	H4	PA14_65010	NA	PA4923	NA	5.31897	749.013	282.634	1472.03	0.112069	93.1466	26.1767	1095.06	925.879	6.62931	279.297	102.207	59.8233	18.1724	2687.13	21.819	6697.4	74.444	1.25	192.672	22.5948	3465.63	91.5819	1149.77	165.379	10785.9	151.853	28.3793	0.797414	835.047	2338.21	0.163793	0.0991379	0.625	424.897	773.345	1003.39	227.871	85.8922	70.5431
Plate 1_3	H5	PA14_36100	pdxA	PA2212	MULTISPECIES: 4-hydroxythreonine-4-phosphate dehydrogenase PdxA [Enterobacteriaceae]	6.98673	795.743	282.907	1517.91	0.0884956	94.5575	23.0885	1173.39	963.907	8.15044	310.739	112.535	71.969	19.8053	2744.36	23.9867	6799.31	67.3673	1.17257	212.243	20.4425	3688.95	96.5531	1124.41	177.558	11031.7	154.442	35.323	0.128319	866.876	2426.11	0.10177	0.163717	0.982301	436.535	809.035	1035.05	240.354	89.3407	79.4292
Plate 1_3	H6	PA14_50220	fleQ	PA1097	MULTISPECIES: DNA-binding transcriptional regulator HyfR [Enterobacteriaceae]	9.20213	777.011	294.59	1475.42	0.0265957	97.2979	22.2394	1178.12	989.266	6.37766	294.101	110.585	63.3457	26.7606	2728.28	30.7181	6869.16	85.4787	1.90957	186.718	30.8191	3712.78	97.8351	1095.68	169	10649.4	162.521	32.0319	0.265957	870.394	2357.94	0.319149	0.143617	0.0106383	423.766	753.894	797.824	224.356	92.7021	83.1862
Plate 1_3	H7	PA14_47880	NA	PA1264	MULTISPECIES: transcriptional regulator LrhA [Enterobacteriaceae]	5.89964	753.968	298.814	1483.05	0.0716846	87.9247	22.7957	1080.42	905.136	7.4552	290.036	122.409	42.2079	19.2186	2605.01	20.957	6365.5	69.9857	0.74552	193.645	22.0251	3345.74	90.0108	970.448	157.115	10570.6	153.24	26.5197	0.139785	1061.2	2203.04	0.0716846	0.139785	0.541219	402.047	807.71	1015.91	216.785	85.0681	67.9964
Plate 1_3	H8	PA14_14290	PA3844	PA3844	MULTISPECIES: glutathione S-transferase [Enterobacteriaceae]	4.12438	803.532	282.925	1525.26	0.109453	96.7811	31.5721	1162.2	939.806	8.9204	301.587	100.134	46.2239	14.7612	2715.44	16.1542	6979.52	70.3333	0	193.463	18.5672	3689.47	93.5025	1135.94	182.055	10982.2	167.582	31.607	0.199005	955.517	2488.07	0.0945274	0.323383	0.681592	449.945	811.831	1020.94	258.463	84.4428	77.9403
Plate 1_3	H9	PA14_39410	NA	PA1943	MULTISPECIES: ribosomal protein S18-alanine N-acetyltransferase [Proteobacteria]	7.66864	757.556	280.231	1480.85	0.0414201	94.5325	34.7456	1177.09	944.746	7.5858	279.095	99.6272	52.1302	22.7456	2687.47	27.5799	6958.1	118.728	1.02959	187.923	28.7515	3618.51	119.402	1145.4	179.195	10819	159.663	30.6982	0.698225	864.598	2393.29	0.0946746	0.502959	0.940828	416.302	768.74	894.669	224.166	89.7692	76.7101
Plate 1_3	H10	PA14_20520	NA	NA	PAAR domain-containing protein [Escherichia coli]	7.35122	799.756	307.395	1576.78	0.0634146	100.302	20.0585	1223.48	969.883	8.63415	297.854	132.961	45.4488	23.5902	2856.58	26.0195	6999.39	108.98	1.15122	215.283	26.8439	3725.8	106.78	1104.8	181.917	11128.9	141.312	27.6195	0.409756	1182.24	2427.02	0.0292683	0.312195	0.536585	460.527	823.268	944.42	232.761	93.2537	83.7366
Plate 1_3	H11	PA14_22520	NA	NA	MULTISPECIES: NAD(P)H:quinone oxidoreductase [Enterobacteriaceae]	6.78894	755.07	285.266	1476.91	0.0351759	85.1156	24.2111	1166.51	942.065	7.01005	285.714	107.236	42.7789	20.3719	2681.99	25.0402	7033.33	105.181	1.45226	195.271	28.7337	3666.44	119.276	1108.85	180.663	10885.2	152.226	29	0.487437	981.116	2385.54	0.190955	0.18593	1.03015	450.04	801.523	958.06	228.528	86.794	75.6784
Plate 1_3	H12	NA	NA	NA	NA	10.1406	794.117	285.703	1557.57	0.0625	94.0078	22.5859	1280.09	1021.12	8.83594	294.523	119.508	38.4141	29.4297	2735.65	34.8203	7337.25	125.398	1.89844	200.867	32.0469	3887.95	120.742	1220.95	170.945	10949.9	145.672	33.0469	0.40625	1137.73	2382.55	0.140625	0.195312	0.445312	413.68	767.938	816.773	243.453	89.3828	82.3438
Plate 1_4	A1	PA14_56390	NA	PA4338	NA	3.04889	801.969	266	1479.4	0.0488889	89.8622	20.4	1133.9	983.493	7.96889	283.302	173.973	55.1467	12.7333	2823.33	16.4356	7193.57	71.2533	0.342222	188.902	14.5956	3061.47	63.7956	972.573	161.329	11050.4	160.173	34.3511	0.24	956.227	2366.37	0.0266667	0.364444	0.737778	427.271	755.871	1091.8	226.884	72.7511	74.9689
Plate 1_4	A2	PA14_32500	NA	PA2484	MULTISPECIES: TetR family copper-responsive transcriptional repressor ComR [Enterobacteriaceae]	4.35398	812.442	288.115	1602.23	0.292035	98.5133	20.292	1230.4	964.85	9.24779	288.035	118.212	45.9027	14.292	2879.14	20.3628	8069.12	59.5398	0.60177	182.363	18.2124	3807.44	68.4159	1181.12	177.354	11759.7	154.655	31.2212	0.353982	1069.06	2453.97	0.40708	0.0973451	0.778761	482.876	755.796	931.168	263.752	93.7876	77.5221
Plate 1_4	A3	PA14_31640	NA	PA2546	NA	4.75	780.64	280.543	1529.85	0.0914634	92.3049	17.8659	1158.96	961.671	7.64634	298.256	100.476	48.7134	14.7927	2715.21	20.4329	7231.07	53.128	1.41463	191.652	14.2866	3684.99	60.5549	1187.34	176.549	10789.7	141.512	28.5305	0.445122	892.811	2466.34	0.0670732	0.317073	0.628049	406.061	744.921	611.329	231.793	80.4085	78.2866
Plate 1_4	A4	PA14_18690	NA	PA3529	MULTISPECIES: alkyl hydroperoxide reductase subunit C [Enterobacteriaceae]	3.33624	825.585	281.843	1610.99	0.0480349	99.1834	23.3057	1160.98	975.236	7.66812	301.843	102.489	69.7642	8.869	2936.67	13.6463	7412.75	52.6114	0.742358	204.349	11.6769	3765.9	52.7031	1117.74	181.969	11117.5	156.249	32.3013	0.467249	745.262	2712.06	0.139738	0.344978	0.628821	461.402	844.135	1249.28	241.62	87.5895	76.0131
Plate 1_4	A5	PA14_59800	pvrS	NA	MULTISPECIES: two-component system sensor histidine kinase RcsC [Enterobacteriaceae]	2.74302	819.151	285.525	1577.73	0.0782123	100.682	15.2682	1171.74	963.028	8.09497	295.028	106.212	77.4749	8.7933	2846.76	15.486	7446.81	72.0615	1.17877	203.162	13.6704	3865.78	54.7709	1170.97	187.413	11161.9	141.587	35.0559	0.212291	862.179	2557.48	0.145251	0.335196	0.837989	479.045	805.587	874.81	256.978	90.1397	78.2682
Plate 1_4	A6	PA14_13170	NA	PA3920	MULTISPECIES: copper-exporting P-type ATPase CopA [Enterobacteriaceae]	3.564	818.176	301.252	1613.67	0.016	100.196	18.992	1202.1	967.168	7.548	302.776	118.684	60.588	10.592	2831.58	14.528	7041.57	53.08	0.796	210.092	15.104	3729.58	54.704	1149.92	181.624	11120.9	154.76	32.568	0.56	911.708	2497.6	0.072	0.192	0.644	457.716	830.56	1109.36	232.768	82.888	79.288
Plate 1_4	A7	PA14_72350	NA	PA5480	NA	5.33588	792.611	232.748	1469.6	0.0152672	93.6489	17.7557	1247.14	904.756	8.52672	282.71	109.817	50.6641	14.0763	2717.06	19.2214	7111.27	55.6412	0	201.443	17.3893	3749.86	59.5496	1221.46	177.763	10772.7	150.26	31.1908	0.48855	909.687	2438.68	0.244275	0.221374	0.870229	429.557	740.733	744.466	236.244	81.3282	75.9618
Plate 1_4	A8	PA14_40450	str	PA1858	APH(6)-I family aminoglycoside O-phosphotransferase [Escherichia coli]	5.07345	947.695	317.977	1775.83	0.180791	118.124	17.8023	1373.22	1096.45	7.0339	313.859	103.638	62.4011	15.1921	3290.32	20.8249	8119.78	46.774	0	230.893	16.6384	4161.69	52.7006	1254.2	220.706	12385.4	157.576	40.6158	0.559322	1048.99	2811.8	0.0508475	0.169492	0.774011	519.384	910	1203.63	268.362	108.898	89.3503
Plate 1_4	A9	PA14_60800	NA	PA4595	MULTISPECIES: energy-dependent translational throttle protein EttA [Enterobacteriaceae]	8.54015	859.62	295.54	1551.38	0.0510949	103.883	15.3285	1319.49	971.226	6.9781	272.788	109.029	54.4599	16.6496	2824.71	19.0876	7544.94	78.5912	0.678832	195.307	20.6715	3930.34	59.7299	1253.47	182.679	11275	149.518	31.7883	1.15328	885.942	2636.15	0.284672	0.29927	1.48175	475.234	804.036	1174.23	243.956	89.3066	85.9562
Plate 1_4	A10	PA14_51770	NA	PA0968	MULTISPECIES: tol-pal system-associated acyl-CoA thioesterase [Enterobacteriaceae]	6.7218	753.06	311.594	1524.26	0.105263	87.6917	17.3083	1241.58	980.301	8.68421	284.361	108.376	36.594	14.9323	2810.35	24.9774	7618.89	67.4662	0.330827	189.173	19.4586	3846.11	60.6466	1225.95	153.406	11002.8	139.203	26.5789	0.075188	964.684	2388.01	0.293233	0.360902	0.338346	375.421	691.346	435.549	207.158	70.7218	80.594
Plate 1_4	A11	PA14_52660	aruB	PA0899	MULTISPECIES: N-succinylarginine dihydrolase [Enterobacteriaceae]	5.28333	841.133	302.225	1618.37	0.0416667	106.242	19.75	1315.88	1033.78	9.63333	297.9	105.275	38.0917	21.0167	2948.62	21.5583	8324.55	73.4417	0.183333	192.675	23.375	4099.22	68.3667	1263.54	206.992	11165.5	160.708	35.2583	0.5	1007.86	2628.23	0.35	0.175	0.333333	472.533	804.475	738.642	259.6	94.1667	87.0833
Plate 1_4	A12	PA14_60310	pilY1	NA	NA	4.92623	788.803	258.295	1495.09	0.00819672	102.803	21.2623	1258.9	902.295	7.0082	288.762	118.107	27.4262	12.0738	2776.3	17	7612.64	53.5984	0.893443	186.803	16.7459	3914.39	66.041	1236.64	185.664	10990.5	161.238	29.2951	0.180328	1152	2327.66	0.401639	0.196721	0.459016	437.27	701.336	242.762	254.713	87.4098	77.6967
Plate 1_4	B1	PA14_06960	NA	PA0534	MULTISPECIES: gamma-glutamylputrescine oxidase [Enterobacteriaceae]	5.34328	861.724	304.231	1641.43	0.0597015	112.866	21.0746	1277.44	1051.98	7.73881	304.269	141.5	52.5224	14.597	3026.41	17.8358	7993.22	73.6269	0	211.358	20.0522	4164.7	71.4478	1186.81	203.224	11525.7	145.276	35.8284	0.447761	1182.84	2473.55	0.283582	0.485075	0.522388	502.903	832.784	1047.19	278.948	90.7836	85.2239
Plate 1_4	B2	PA14_02740	NA	PA0224	MULTISPECIES: L-fuculose-phosphate aldolase [Bacteria]	3.41406	860.539	299.086	1615.12	0.046875	111.352	21.5078	1230.91	1022.33	8.76562	295.57	122.898	50.9844	15.2109	2964.96	17.5	8055.27	53.0469	0.9375	209.25	19.5391	4039.99	69.7031	1198.53	202.211	11488.2	140.562	32.1406	0.609375	1228.34	2622.96	0.15625	0.1875	0.523438	498.547	798.953	756.992	271.102	92.7422	78.6641
Plate 1_4	B3	PA14_36730	NA	PA2152	alpha,alpha-phosphotrehalase [Escherichia coli]	6.96429	839.557	314.836	1596.54	0.0857143	108.821	17.8857	1305.26	983.071	10.0286	306.643	144.429	56.3071	16.6143	2984.64	21.5714	7490.84	61.4	0.95	203.607	19.3929	3893	60.3071	1197.83	187.307	11160.8	138.579	32.9643	1.16429	1261.25	2525.26	0.164286	0.364286	0.664286	464.736	796.557	691.764	262.929	94.65	83.5714
Plate 1_4	B4	PA14_26230	hisQ	PA2924	MULTISPECIES: histidine ABC transporter permease HisQ [Enterobacteriaceae]	4.09091	895.945	322.445	1619.01	0.0272727	113.418	21.3909	1215.54	1025.1	7.81364	298.573	117.168	66.4	9.96818	3026.77	17.4773	7412.93	46.1	0.672727	217.836	15.1136	3944.52	57.2182	1196.7	201.895	11411	149.6	40.3773	0.545455	1064.22	2671.42	0.463636	0.0409091	0.954545	552.218	896.314	1010.46	271.605	97.7409	85.1864
Plate 1_4	B5	PA14_68140	pmrB	PA5160	MULTISPECIES: multidrug efflux MFS transporter permease subunit EmrB [Bacteria]	5.689	761.297	295.153	1450.98	0.114833	101.962	21.1483	1146.63	950.928	8.26794	287.928	97.3254	71.0861	13.2967	2858.38	17.8086	6989.35	65.6316	0	200.316	15.3301	3731.53	55.0287	1195.49	182.416	10700.1	151.88	31.0526	0.344498	862.364	2517.78	0.114833	0.593301	1.14354	447.919	764.703	728.254	230.478	81.0766	72.5933
Plate 1_4	B6	PA14_13260	moaB1	PA3915	MULTISPECIES: molybdenum cofactor biosynthesis protein B [Enterobacteriaceae]	4.82609	812.124	287.304	1522.26	0.0869565	103.242	20.882	1205.68	968.137	8.5528	290.702	109.981	69.6957	11.7143	2797.61	12.5466	7434.63	75.9627	0.391304	205.646	14.6957	3811.52	59.8199	1217.48	180.429	10918.8	145.863	33.9441	0.888199	923.447	2634.39	0.397516	0.118012	0.453416	451.137	770.193	686.932	246.727	95.528	78.0311
Plate 1_4	B7	PA14_21340	fadD2	PA3300	MULTISPECIES: long-chain-fatty-acid--CoA ligase FadD [Enterobacteriaceae]	3.60484	919.008	311.532	1626.81	0.241935	115.452	17.9274	1368.12	1036.39	8.41935	298.226	116.274	74.5726	11.7177	3042.73	14.8871	7943.27	46.4597	1.76613	209.427	15.2742	4074.42	56.0645	1274.15	214.952	11723.8	156.75	41.4194	0.540323	1026.72	2852.72	0.201613	0.330645	0.733871	511.323	779.718	650.452	266.008	95.3387	92.8952
Plate 1_4	B8	PA14_05790	NA	PA0443	MULTISPECIES: putative allantoin permease [Enterobacteriaceae]	3.68908	819.277	285.378	1578.07	0.0462185	107.172	20.5084	1205.37	998.786	8.29412	298	98.895	54.7101	9.14286	2916.38	13.1345	7094.24	62.437	0	202.382	12.4118	3768.39	54.7647	1153.62	200.097	10973.7	163.139	31.3151	0.710084	1097.66	2522.21	0.268908	0.231092	0.886555	475.744	845.525	1001.96	247.017	88.0126	73.5588
Plate 1_4	B9	PA14_54180	NA	PA0781	bifunctional siderophore receptor/adhesin Iha [Escherichia coli]	3.70048	844.3	292.014	1560.68	0.0772947	106.106	25.6329	1155.53	966.778	8.86957	297.15	92.4638	67.1546	9.17391	2909.72	12.7971	7141.97	62.5169	0.149758	216.217	13.1643	3856.62	53.9952	1146.31	204.101	11137.1	153.836	34.3527	0.323671	946.338	2695.63	0.0386473	0.111111	0.584541	519.522	871.512	1050.25	253.391	89.5797	75.7053
Plate 1_4	B10	PA14_20240	NA	PA3389	NA	3.49143	819.04	295.423	1553.73	0.00571429	107.337	21.0171	1228.14	992.771	8.09143	292.32	107.417	52.0914	13.7257	2981.41	20.9714	7412.6	69.5429	0.765714	202.617	17.24	3919.02	56.8914	1121.53	192.297	11114.8	148.006	34.8114	0.388571	1098.46	2644.87	0.16	0.0514286	0.691429	487.749	839.926	881.086	269.103	94.3657	79.0571
Plate 1_4	B11	PA14_70110	NA	PA5310	MULTISPECIES: cardiolipin synthase ClsC [Enterobacteriaceae]	6.35659	966.465	335.411	1778.05	0.0387597	121.016	17.1628	1434.78	1149.48	8.48837	304.442	109.938	63.2713	15.845	3289.28	24.3411	8599.68	55.3178	1.00775	229.767	19.8062	4208.16	68.7209	1330.21	225.69	12318.1	150.295	38.8992	0.620155	1119.39	2990.85	0.294574	0.162791	0.899225	534.31	875.442	836.992	282.093	106.062	84.5426
Plate 1_4	B12	PA14_67450	blc	PA5107	MULTISPECIES: lipocalin Blc [Enterobacteriaceae]	2.68831	878.931	304.983	1685.94	0.021645	111.766	26.632	1286.29	1059.15	7.9697	313.758	109.255	65.013	7.99134	3106.59	13.0736	7600.16	54.7532	0.445887	221.623	11.5887	4038.74	62.1515	1167.48	211.732	11587.1	149.987	31.5455	0.636364	1036.68	2725.45	0.138528	0.324675	0.709957	532.831	952	1108.68	254.753	86.2165	85.3896
Plate 1_4	C1	PA14_33030	sdaA	PA2443	MULTISPECIES: L-serine ammonia-lyase [Enterobacteriaceae]	5.41611	902	331.161	1671.66	0.100671	110.262	20.9664	1325.52	1015.02	7.08054	320.322	134.154	46.047	18.6711	3190.8	21.2617	8364.58	46.5302	1.11409	208.718	22.3087	4176.58	70.0805	1277.42	204.973	11795.8	162.946	34.3423	0.389262	1219.99	2611.72	0.120805	0.255034	0.885906	535.49	869.054	900.94	268.04	102.074	88.745
Plate 1_4	C2	PA14_64230	NA	PA4856	MULTISPECIES: two-component sensor histidine kinase BarA [Bacteria]	4.98095	898.79	313.21	1653.97	0.0380952	114.086	18.781	1338.11	1057.39	8.32381	315.19	133.714	59.7619	17.6667	3237.02	22.1905	8615.97	47.3048	1.11429	210.41	16.819	4292.5	63.5143	1302.36	206.771	11641.6	157.676	34.619	0.733333	1177.1	2675.01	0.47619	0.314286	1.4	514.286	828.39	539.276	276.352	103.419	84.3619
Plate 1_4	C3	PA14_65630	NA	PA4965	NA	4.27374	871.324	303.218	1629.44	0.106145	112.52	19.9441	1262.06	1035.81	9.93296	301.57	94.3073	64.5475	13.4246	2980.21	18.1844	7575.71	53.4469	0.418994	219.855	16.1397	4019.73	59.4246	1243.27	197.687	11645.7	159.346	35.5084	0.793296	1042.32	2530.48	0.122905	0.122905	1.29609	501.363	853.732	846.307	259.67	92.7709	85.905
Plate 1_4	C4	PA14_28130	NA	PA2780	NA	3.80088	881.115	305.336	1552.19	0.00442478	106.925	21.0752	1223.71	975.531	9.21681	291.332	112.212	75.5575	13.1681	2913.01	16.9159	6867.41	21.5487	0.176991	203.124	18.0885	3769.25	55.3274	1116.73	198.088	10998.1	146.389	38.6549	0.402655	963.093	2552.01	0.336283	0.376106	0.584071	495.146	853.779	905.973	253.469	94.0796	81.0841
Plate 1_4	C5	PA14_70800	phoU	PA5365	MULTISPECIES: phosphate signaling complex protein PhoU [Enterobacteriaceae]	4.40936	891.637	296.76	1543.12	0.0643275	114.579	20.8947	1258.6	997.994	9.49708	302.246	124.316	89.9883	10.3626	2893.89	14.4912	7483.75	65.0936	0.391813	211.825	13.7427	4032.51	55.807	1224.67	201.175	11366.6	161.667	37.7719	0.134503	930.257	2693.18	0.175439	0.578947	0.701754	476.292	828.439	846.526	269.784	97.4737	82.9298
Plate 1_4	C6	PA14_24960	NA	PA3024	FGGY-family carbohydrate kinase [Escherichia coli]	5.82482	833.657	291.401	1490.91	0.343066	107.869	22.5547	1240.69	987.759	9.18248	306.752	114.796	76.854	11.6569	2972.48	16.3212	7522.9	66.7956	1.10949	208.219	19.5036	3980.49	60.8321	1198.72	201.781	10946.3	143.401	33.7226	0.277372	963.161	2615.52	0.613139	0.467153	0.0656934	457.511	799.387	668.869	259.577	94.2774	77.2555
Plate 1_4	C7	PA14_02930	NA	PA0237	MULTISPECIES: Gfo/Idh/MocA family oxidoreductase [Enterobacteriaceae]	3.42932	813.031	296.141	1511.36	0.0052356	102.398	22.2565	1203.82	977.246	8.03141	299.157	112.618	65.0366	12.445	2868.95	15.9738	7279.01	51.0681	0.324607	193.304	15.8168	3833.23	48.1518	1225.12	185.581	10740	149.351	29.6126	0.356021	901.152	2598.62	0.167539	0.371728	0.52356	427.063	812.812	702.88	246.246	92.555	79.1309
Plate 1_4	C8	PA14_15650	NA	NA	MULTISPECIES: reactive chlorine-specific transcriptional regulator RclR [Enterobacteriaceae]	3.22857	900.359	313.906	1646.13	0.0734694	116.461	19.8898	1261.3	1017.11	8.71837	310.429	118.339	63.0327	11.3878	3045.11	14.5918	7314.87	61.6694	0.57551	214.127	13.8286	4021.56	57.3755	1192.05	204.49	11529.5	164.98	36.7633	0.363265	1175.31	2651.04	0.077551	0.118367	1.13469	527.176	922.041	1090	269.857	95.0531	87.6449
Plate 1_4	C9	PA14_32890	NA	PA2453	NA	2.75796	866.038	293.115	1607.65	0.0127389	114.172	21.3949	1299.81	1019.25	8.56051	297.478	110.739	73.8726	11.8153	3018.59	15.8217	7875.46	42.051	0.789809	206.427	13.6752	4031.52	48.2675	1256.76	200.414	11524.5	165.134	34.6115	0.936306	1019.4	2712.73	0.178344	0.0382166	1.06369	498.682	829.58	785.834	269.083	103.803	79.9618
Plate 1_4	C10	PA14_69980	NA	PA5301	MULTISPECIES: HTH-type transcriptional regulator PuuR [Enterobacteriaceae]	6.30894	888.919	340.268	1645.2	0.0650407	110.439	22.5041	1308.42	1065.3	9.35772	312.407	122.927	58.3577	19.3415	3144.83	26.9106	8034.18	40.2195	0.495935	203.407	28.878	4217.58	68.5203	1327.37	209.073	12084.2	174.016	38.8943	0.577236	1085.79	2836.57	0.130081	0.0325203	0.414634	518.317	862.041	843.211	273.098	108.415	79.2683
Plate 1_4	C11	NA	NA	NA	NA	3.17857	914.723	301.79	1652.95	0.0267857	116.192	25.8125	1290.84	1001.89	8.53125	306.571	111.888	71.5938	10.0223	3045.21	13.8036	7675.3	55.8304	0	212.661	12.9732	4060.09	53.9911	1154.87	214.121	11722.2	157.67	37.5536	0.544643	1043.47	2793.89	0.178571	0.0580357	0.513393	543.763	933.487	1092	276.196	101.25	88.5
Plate 1_4	C12	PA14_27250	NA	PA2848	LysR family transcriptional regulator [Escherichia coli]	5.18584	929.319	303.655	1640.29	0.0884956	111.319	16.1681	1360.54	1024.14	9.50442	299.451	145.372	48.1947	17.8053	3019.2	23.8673	8544.23	65.2124	0	220.46	22.2743	4221.07	68.531	1297.78	200.912	11826.1	149.929	39.2389	0.141593	1212.14	2809.5	0.663717	0.0530973	1.27434	499.469	847.071	685.389	278.336	102.885	92.0531
Plate 1_4	D1	PA14_20450	phnP	PA3372	MULTISPECIES: phosphonate metabolism protein PhnP [Enterobacteriaceae]	5.728	916.384	303.776	1684.84	0.008	111.552	26.104	1390.93	1030.34	8.776	308.336	111.824	53.696	15.216	3135.67	17.08	8467.24	48.952	1.808	213.44	19.312	4155.54	70.832	1209.53	208.992	12138.5	174.256	37.928	0.512	1252.28	2198.06	0.408	0.24	1.352	513.712	864.56	722.216	276.264	91.272	89.744
Plate 1_4	D2	PA14_66420	NA	PA5024	NA	4.8018	939.225	308.739	1692.24	0.135135	121.631	19.4054	1384.14	1077.78	9.02703	311.811	165.09	63.7658	15.3604	3291.65	16.3964	8679.32	77.4595	0.720721	225.189	17.3243	4289.96	62.4685	1340.41	231.387	11853	154.532	42.4144	0.189189	1297.97	2862.41	0.0720721	0.189189	0.414414	546.532	886.766	704.523	304.622	108.171	91.8829
Plate 1_4	D3	PA14_21370	fadD1	PA3299	MULTISPECIES: long-chain-fatty-acid--CoA ligase FadD [Enterobacteriaceae]	3.25564	888.526	300.03	1565.73	0.0526316	111.451	21.5789	1254.36	993.669	7.81203	309.098	125.85	76.8195	14.2481	2946.13	18.2331	7480.25	49.0977	0.699248	194.902	18.6541	3962.47	65.985	1262.62	202.692	10995.1	147.353	35.6992	0.819549	1005.56	2697.23	0.0526316	0.120301	0.834586	486.218	792.85	663.917	267.812	95.1654	78.3759
Plate 1_4	D4	PA14_59440	NA	NA	NA	3.56831	861.836	296.328	1551.93	0.0273224	112.372	20.7322	1239.88	977.142	8.34426	306.437	117.317	96.6339	11.4536	2906.1	15.6721	7246.32	38.235	0	204.262	12.6831	3872.36	49.3989	1187.02	201.35	10988	148.005	34.082	0.557377	1008.17	2579.42	0.120219	0.234973	1.01093	486.836	809.929	710.781	263.885	92.4153	82.8962
Plate 1_4	D5	PA14_62450	trmA	PA4720	MULTISPECIES: tRNA (uridine(54)-C5)-methyltransferase TrmA [Enterobacteriaceae]	3.27586	652.161	293.885	1418.03	0.0574713	96.8333	20.1494	1112.45	931.966	5.59195	292.511	105.81	80.7414	7.45977	2729.02	13.0862	7334.82	54.1149	0	195.034	10.4483	10.9713	53.7184	1258.43	174.661	10234.1	146.937	28.3563	0.58046	819.983	2562.29	0.0574713	0.109195	0.833333	408.161	699.293	472.224	220.425	75.1782	67.2931
Plate 1_4	D6	PA14_70650	NA	PA5352	MULTISPECIES: protein GlcG [Enterobacteriaceae]	1.1497	736.958	284.593	1442.59	0.0479042	94.1617	20.5808	1138.66	968.844	7.79042	300.76	115.569	84.7545	10.6826	2819.41	12.8683	7526.25	28.2395	0.305389	180.545	10.8503	3889.84	52.3054	1345.77	158.545	10125.9	154.94	26.1856	0.281437	753.09	2571.61	0.293413	0.353293	0.491018	413.898	719.425	331.689	230.287	68.6946	72.8263
Plate 1_4	D7	PA14_12990	NA	PA3933	MULTISPECIES: choline BCCT transporter BetT [Enterobacteriaceae]	2.71687	832.169	297.675	1527.98	0.0120482	108.506	23.2892	1204.69	959.952	9.93373	307.494	96.2108	93.5	9.63253	2894.01	15.9217	7645.99	65.9036	0.39759	196.145	14.8855	3965.81	55.1627	1278.26	195.38	10959.4	154.319	30.8072	0.385542	870.325	2694.12	0.373494	0.0903614	0.186747	461.922	812.102	655.084	255.307	91.0301	77.8133
Plate 1_4	D8	PA14_04330	NA	PA0332	NA	3.78448	818.293	308.026	1508.55	0.0603448	107.974	21.0259	1212.53	976.422	9.85345	285.698	125.017	66.181	13.6207	2893.17	20.1293	7803.53	78.0345	1.48276	191.526	17.0086	3969.49	65.0172	1325.87	199.517	10995.2	151.448	32.7155	0.905172	956.862	2627.47	0.0948276	0.146552	0.387931	474.776	781.112	551.56	260.888	88.6724	82.8966
Plate 1_4	D9	PA14_19140	pheC	PA3475	MULTISPECIES: cystine ABC transporter substrate-binding protein [Enterobacteriaceae]	4.93443	843.781	307.536	1532.47	0.010929	108.858	21.8634	1256.74	972.869	7.6612	301.852	104.169	86.612	9.31694	2900.03	15.2678	7612.62	37.235	0.584699	202.896	13.1093	3951.03	56.8743	1285.26	199.65	11327.5	162.169	31.9727	0.486339	941.197	2663.08	0.163934	0.136612	0.923497	467.087	816.738	742.055	250.486	85.7432	81.9563
Plate 1_4	D10	PA14_57050	NA	PA4389	MULTISPECIES: 3-oxoacyl-ACP reductase FabG [Enterobacteriaceae]	7.25	924.73	306	1654.54	0.08	111.25	23.4	1343.65	1077.19	10.18	296.6	137.18	67.18	16.8	3071.14	21.75	8017.47	68.67	0.84	207.19	21.54	4192.44	68.88	1296.88	202.32	11993.9	171.82	39.78	0.37	1041.91	2858.14	0.69	0.16	0.85	497.31	839.51	765.71	276.34	110.19	86.95
Plate 1_4	D11	PA14_47300	phnW	PA1310	NA	5.77181	1005.48	341.409	1771.17	0.0536913	126.698	20.7114	1428.44	1145.53	9.79195	322.228	120.638	81.0604	15.8389	3376.56	26.5101	8601.19	25.3893	0	228.919	20.9866	4418.52	61.3624	1378.51	226.973	12508.9	177.557	37.7584	0.563758	1168.95	2987.23	0.120805	0.167785	0.61745	553.966	944.396	827.96	302.544	109.329	98.4966
Plate 1_4	D12	PA14_22420	NA	PA3229	NA	2.59709	950.063	330.631	1744.64	0.116505	122.917	23.6748	1328	1106.94	9.56311	332.005	118.408	74.8495	8.67476	3346.2	13.3058	8193.64	48.8883	0	236.257	13.2864	4421.31	65.9806	1252.4	229.782	12300.7	159.049	36.801	0.776699	1079.07	2902.66	0.126214	0.0485437	0.883495	576.655	993.806	1107.43	294.393	99.9175	82.2816
Plate 1_4	E1	PA14_27640	NA	NA	NA	4.5274	758.952	301.952	1487.44	0.0547945	96.6781	20.7192	1219.9	942.623	8.34932	305.527	135.418	54.1712	12.9589	2939.15	19.1233	7775.9	23.0685	0.5	190.651	17.8356	3983.98	66.5274	1383.35	175.726	10334.1	166.651	27.5616	0.835616	875.459	2682.45	0.130137	0.0684932	0.527397	436.027	691.178	124.603	225.247	75.7397	78.3836
Plate 1_4	E2	PA14_72300	NA	PA5477	NA	10.1519	870.734	305.582	1538.35	0.0253165	119.544	17.3671	1282.24	1066.94	7.59494	311.405	146.101	58.9114	19.2658	3020.09	21.9114	8693.18	57.0633	0	202.076	26.3544	4270.59	75.481	1502.61	207.734	11374.9	164.633	31.038	1	1018.72	2778.91	0.0886076	0.0886076	1.50633	494.468	733.253	147.633	261.152	96.6329	82.519
Plate 1_4	E3	PA14_13810	narJ	PA3873	MULTISPECIES: nitrate reductase molybdenum cofactor assembly chaperone [Enterobacteriaceae]	4.24713	872.989	291.04	1545.36	0.0287356	114.971	20.6897	1277.09	988.477	7.54598	307.466	141.851	84.1092	10.8506	2957.64	17.1322	7485.33	50.9483	16.477	207.408	14.1552	3996.67	60.1207	1224.55	201.029	10821.6	151.805	35.3736	0.362069	892.379	2654.11	0.103448	0.103448	0.143678	501.989	798.46	634.569	283.753	95.4425	82.4253
Plate 1_4	E4	PA14_02750	NA	PA0225	MULTISPECIES: DNA-binding transcriptional regulator SutR [Enterobacteriaceae]	3.08671	885.798	302.815	1585.2	0.0520231	113.405	21.5087	1278.95	1014.3	6.73988	308.896	129.422	77.5896	11.3931	2946.35	16.5318	7552.31	24.2023	0.213873	212.694	14.6301	4117.19	57.4798	1306.88	212.694	11155.3	155.676	37.0173	0.427746	950.491	2782.17	0.104046	0.0809249	0.606936	525.601	852.798	709.538	288.393	99.7052	79.4393
Plate 1_4	E5	PA14_66040	NA	PA4994	MULTISPECIES: crotonobetainyl-CoA dehydrogenase [Enterobacteriaceae]	4.74611	872.482	316.15	1610.5	0.134715	110.839	23.285	1218.09	1044.24	9.35751	308.497	132.466	86.8912	14.0518	2990.66	20.7513	7522.64	55.2487	0.927461	215.114	16.6995	4048.18	60.6269	1260.2	203.705	11345.9	161.606	33.1606	0.813472	992.71	2811.72	0.160622	0.414508	0.963731	501.741	866.363	873.446	272.518	100.28	77.1503
Plate 1_4	E6	PA14_62300	NA	PA4708	MULTISPECIES: vitamin B12 ABC transporter substrate-binding protein BtuF [Enterobacteriaceae]	8.04132	857.529	297.008	1527.36	0.115702	111.595	20.5207	1251.28	1006.38	10.3471	314.488	136.207	74.2314	22.5207	2879.53	24.4793	7609.49	76.5372	0	193.777	31.7851	4031.91	81.2149	1330.55	205.479	11195.3	154.355	40.1653	0.644628	980.107	2676.35	0.256198	0.0991736	0.801653	495.95	768.777	381.595	287.438	103.116	79.1901
Plate 1_4	E7	PA14_43320	NA	PA1638	MULTISPECIES: glutaminase B [Enterobacteriaceae]	10.3203	845.625	318.305	1575.34	0.367188	111.211	19.0547	1250.02	1007.53	6.89062	308.758	136.93	72.8281	19.4062	2933.08	27.4844	7821.16	65.4297	0.726562	205.898	22.6797	4095.64	68.2188	1349.25	205.508	11583	161.273	31.7188	0.648438	990.656	2745.41	0.101562	0.0625	1.46875	487.008	769.391	417	264.445	96.4766	77.9844
Plate 1_4	E8	PA14_23160	gltS	PA3176	MULTISPECIES: sodium/glutamate symporter [Enterobacteriaceae]	3.995	878.455	318.305	1627.2	0.115	113.7	23.8	1268.2	1044.84	8.885	313.03	122.62	91.695	11.665	3094.91	18.235	7676.74	63.56	0.6	223.98	17.73	4041.74	56.075	1245.41	221.435	11322	160.155	35.505	0.455	981.495	2801.14	0.07	0.045	0.895	521.72	863.205	871.96	292.75	96.635	81.45
Plate 1_4	E9	PA14_20430	phnM	PA3374	MULTISPECIES: alpha-D-ribose 1-methylphosphonate 5-triphosphate diphosphatase [Enterobacteriaceae]	2.67249	946.668	307.607	1630.88	0.0436681	119.1	24.9563	1304.26	1028.92	8.83406	316.821	120.402	76.8297	8.86463	3092.64	14.6376	7575.45	38.9913	0.703057	226.445	13.2314	4173.96	58.8384	1249.76	227.022	11796.3	167.891	38.9956	0.991266	1097.38	2840.56	0.305677	0.0131004	0.9869	555.904	918.991	1080.13	274.275	99	81.9651
Plate 1_4	E10	PA14_55610	NA	PA0669	DNA polymerase III subunit alpha [Escherichia coli]	4.17094	825.462	303.889	1527.39	0.128205	109.111	23.5983	1221.74	986.453	10.1709	301.359	124.889	72.6581	14.6581	2961.38	19.8718	7887.11	41.7521	1.57265	195.932	21.7009	4053.92	63.2479	1357.75	201.145	11217.2	154	41.5726	0.923077	979.376	2731.26	0.0683761	0.367521	0.418803	491.385	800.803	555.043	263.65	97.188	75.2222
Plate 1_4	E11	PA14_33280	pvdL	PA2424	enterobactin non-ribosomal peptide synthetase EntF [Escherichia coli]	5.10828	923.809	317.376	1567.98	0.197452	116.331	21.9873	1305.92	1036.23	7.88535	300	121.229	72.1146	10.6242	3099.1	12.8471	7871.8	58.293	0	211.975	12.2866	4236.48	58.3631	1307.14	215.331	11587.5	155.108	35.1274	0.496815	1040.31	2819.99	0.242038	0.0636943	1.1465	537.134	873.701	840.809	287.822	96.1847	78.1911
Plate 1_4	E12	PA14_61150	NA	PA4621	MULTISPECIES: xanthine dehydrogenase molybdenum-binding subunit XdhA [Enterobacteriaceae]	2.95706	952.301	295.791	1648.1	0.110429	117.92	21.0123	1337.75	1042.71	8.65031	311.859	125.613	71.4294	10.4417	3079.1	14.5521	8063.44	31.5828	0.134969	209.141	14.0859	4209.15	58.5276	1270.9	211.472	11682	158.098	36.7607	0.711656	1005.34	2768.28	0.159509	0.0858896	0.0736196	544.448	906.742	821.325	300.693	93.3681	79.589
Plate 1_4	F1	PA14_09470	phzB1	PA4211	NA	7.32432	988.135	354.477	1804.02	0.216216	123.595	22.7117	1374.94	1152.88	9.59459	337.162	165.928	60.2793	21.2973	3274.95	34.0901	8940.44	59.8288	26.4955	226.523	31.2072	4510.23	83.9279	1460.56	234.108	12490.8	171.829	38.3604	0.576577	1252.25	2950.14	0.108108	0.684685	1.22523	588.883	885.153	729.441	305.685	108.162	89.9369
Plate 1_4	F2	PA14_29160	NA	PA2705	NA	9.06173	870.667	310.136	1576.86	0.604938	119.346	19.9136	1260.81	1041.95	9.32099	316.259	147.889	63.8642	19.8642	3016.81	28.6667	8350.28	48.5556	1.1358	185.148	25.9877	4269.23	76.7407	1428.2	202.506	11422.4	157.704	36.6173	0.296296	1129	2619.95	0.432099	0.0987654	1.91358	494.111	740.568	243.025	270.235	96.7407	77.321
Plate 1_4	F3	PA14_40100	NA	PA1888	NA	5.8156	894.681	311.681	1577.19	0.262411	118.454	24.5532	1295.39	1055.57	9.56028	315.461	128.191	77.6879	12.3901	3076.26	20.3191	7933.73	41.1489	1.10638	209.745	18.3262	4183.04	69.0851	1320.49	212.199	11638.5	155.539	37.8865	0.163121	975.291	2901.43	0.106383	0.29078	0.836879	533.085	840.44	700.014	284.78	97.5319	83.156
Plate 1_4	F4	PA14_66950	hisE	PA5067	MULTISPECIES: bifunctional phosphoribosyl-AMP cyclohydrolase/phosphoribosyl-ATP diphosphatase HisIE [Enterobacteriaceae]	5.02841	837.79	306.898	1504.73	0.0284091	109.722	19.5398	1222.45	1015.11	7.53409	311.438	131.631	94.1761	13.4773	2894.12	18.517	7610.07	65.608	0.636364	205.562	19.5114	3922.69	64.9489	1257.87	172.795	11060.1	151.358	28.9432	0.517045	789.386	2676.93	0.181818	0.0511364	0.397727	443.449	746.449	440.227	241.818	79.3864	76.0284
Plate 1_4	F5	PA14_24190	NA	NA	NA	9.52294	849.541	330.725	1524.88	0.137615	109.385	18.5872	1262.4	1036.11	8.21101	303.55	122.303	84.3486	18.3028	2836.97	27.6055	8069.68	72.4771	0	200.193	24.1101	4124.8	76.6239	1426.65	186.615	10749.5	151.009	29.5872	0.449541	823.44	2705.25	0.0642202	0.0275229	1.37615	459.266	688.881	136.798	261.688	88.7064	78.7431
Plate 1_4	F6	PA14_16430	NA	PA3708	MULTISPECIES: methyl-accepting chemotaxis protein Trg [Enterobacteriaceae]	4.94611	933.371	336.425	1615.04	0.0958084	115.365	17.8683	1303.31	1030.07	8.38323	306.772	138.976	92.2635	14.4311	3080.27	17.9162	7899.41	33.7485	0	212.91	22.3713	4138.9	77.4132	1309.29	219.174	11567	167.102	36.0898	0.341317	988.455	2842.41	0.191617	0.407186	0.401198	537.671	867.958	810.317	278.156	97.1677	80.6287
Plate 1_4	F7	PA14_21110	plcN	PA3319	NA	5.875	1010.9	322.36	1750.39	0.0367647	129.382	26.9191	1380.96	1169.31	10.0074	349.831	142.029	115	14.625	3361.8	21.2279	8655.1	45.8235	0.904412	220.926	18.9559	4447.4	66.7059	1428.31	223.118	12485.6	179.699	40.9485	0.764706	940.449	3084.16	0.389706	0.0882353	0.889706	581.728	916.89	797.801	326.397	108.86	85.0294
Plate 1_4	F8	PA14_37100	NA	PA2124	choline dehydrogenase [Escherichia coli]	2.81659	920.358	323.153	1697.7	0.113537	124.755	23.2227	1285.85	1048.38	8.67249	321.59	126.948	77.3057	9.18341	3132.5	15.6856	7609.36	49.1616	0.213974	222.852	13.0306	4102.14	58.8035	1254.93	225.616	11770.5	155.568	34.6201	0.655022	1055.99	2917.05	0.0436681	0.222707	0.49345	555.275	925.76	1013.81	294.14	97.5852	86.2926
Plate 1_4	F9	PA14_68040	NA	PA5150	MULTISPECIES: 3-oxoacyl-ACP reductase FabG [Enterobacteriaceae]	4.95935	942.163	301.35	1577.45	0.0406504	114.033	26.2195	1274.85	1037.65	6.86179	311.325	139.382	96.7967	11.8618	3109.87	17.9187	8205.54	76.2195	0.560976	194.642	21.7642	4106.86	70.6911	1365.63	201.537	11546.5	165.585	34.6992	0.796748	982.724	2716.11	0.130081	0.0813008	0.487805	497.187	822.78	725.423	274.236	106.659	82.6829
Plate 1_4	F10	PA14_23840	truA	PA3114	tRNA pseudouridine(38-40) synthase TruA [Escherichia coli]	5.85714	784.686	317.838	1528.14	0.133333	105.99	20.1048	1236.08	1051.24	9.1619	298.895	155.571	63.0952	18.9238	3048.24	26.0762	7916.19	73.9619	26.1619	202.543	27.181	4059.94	80.9714	1401.76	201.533	11093.8	167.381	32.0857	0.2	982.2	2676.02	0.0857143	0.171429	0.171429	498.171	749.648	386.571	262.4	82.0571	77.6667
Plate 1_4	F11	PA14_04380	NA	PA0335	NA	4.45405	961.151	343.681	1770.58	0.12973	121.33	24.8973	1381.25	1105.37	9.48108	327.368	127.692	80.4865	13.2541	3246.29	20.0108	8190.64	50.1297	0.816216	232.67	18.1838	4330.66	60.9838	1334.58	220.432	12091.4	167.665	36.7297	0.394595	1097.57	2973.45	0.0918919	0.335135	0.264865	575.081	931.211	934.843	311.47	101.541	85.1946
Plate 1_4	F12	PA14_10500	ccoN	PA4133	NA	3.70811	973.335	343.849	1793.6	0.0702703	124.708	29.2432	1357.22	1104.43	7.8973	327.995	104.503	79.6541	13.0811	3262.32	20.5189	8466.51	50.2432	0	226.027	18.3838	4317.08	74.8757	1282.36	235.297	12358.7	164.481	38.6757	0.372973	965.443	3116.85	0.0486486	0.183784	1.51892	579.541	947.822	1032.19	302.438	100.059	87.0378
Plate 1_4	G1	PA14_69700	NA	PA5279	MULTISPECIES: DUF484 domain-containing protein [Enterobacteriaceae]	5.72794	925.831	312.338	1679.04	0.213235	118.147	25.1691	1309.35	1069.21	7.66176	316.228	149.735	57.3088	16.4044	3093.12	24.1397	8225.47	66	1.20588	223.647	22.0441	4226.92	80.3088	1225.43	218.897	11889.4	151.426	39.1029	0.352941	1179.19	2819	0.0661765	0.639706	0.808824	507.706	852.051	691.316	290.221	97.9191	85.7794
Plate 1_4	G2	PA14_62130	ilvC	PA4694	MULTISPECIES: ketol-acid reductoisomerase [Enterobacteriaceae]	9.21951	943.154	313.22	1677.27	0.203252	124.163	12.8293	1334.11	1107.22	9.63415	309.65	199.236	75.6179	18.4228	3129.52	24.878	7929.85	68.8211	0	224.829	24.6179	4349.88	74.4959	1337.63	234.106	11778.4	157.48	35.2846	0.284553	1172.72	2810.03	0.243902	1.08943	1.49593	533.317	818.585	570.041	313.463	102.472	90.0488
Plate 1_4	G3	PA14_50830	NA	PA1046	NA	5.71186	935.944	323.367	1681.6	0.0960452	123.633	19.3277	1358.17	1047.41	8.94915	312.791	134.672	69.9774	12.2881	3166.99	20.3446	7971.86	47.9887	0	226.209	19.9435	4157.48	65.565	1237.89	217.559	11622.1	156.486	36.9887	0.59322	1044.8	2946.12	0.237288	0.0225989	1.19209	540.61	877.305	814.989	302.836	104.734	88.5593
Plate 1_4	G4	PA14_50720	NA	PA1055	NA	6.23214	877.286	325.045	1567.5	0.0982143	113.134	20	1259.29	1043.88	8.66964	298.75	186.991	91.2143	17.6429	2920.41	32.3661	7785.63	65.0446	1.21429	207.661	27.4464	4163.69	75.8571	1354.93	203.812	11289.8	137.634	35.4643	0.839286	928.446	2696.81	0.482143	0.598214	0.607143	520.089	790.116	363.259	284.286	98.5	85.875
Plate 1_4	G5	PA14_35050	NA	PA2283	NA	7.29801	895.874	306.702	1581.57	0.0529801	111.921	20.1391	1234.72	1058.08	9.11258	299.06	125.874	80.8146	19.0728	2969.64	24.1589	7660.75	48.8013	0.874172	202.371	23.3377	4089.93	64.7285	1375.49	196.377	11511	162.477	36.5629	0.317881	964.589	2769.93	0.284768	0.238411	0.860927	523.073	797.192	546.444	261.636	97.1656	74.7483
Plate 1_4	G6	PA14_45970	NA	PA1429	MULTISPECIES: magnesium-translocating P-type ATPase [Enterobacteriaceae]	5.31707	909.427	288.305	1593.24	0.054878	119.726	25.8354	1284	1062.02	8.26829	324.201	122.915	80.3232	11.6768	3048.77	20.8415	7818.02	64.3049	17.2622	213.36	18.6768	4128.66	67.8171	1296.82	211.134	11396.1	161.634	36.5366	0.432927	984.329	2906.88	0.29878	0.22561	0.353659	507.11	876.159	700.805	305.384	96.2378	77.9085
Plate 1_4	G7	PA14_27990	NA	PA2794	NA	8.20909	840.773	317.255	1545.49	0.0363636	108.718	18.9455	1246.59	1042.92	7.56364	317.845	132.218	69.9545	22.0455	2836.45	28.9273	8281.86	86.8182	0	202.118	26.6909	4111.79	75.3545	1374.68	201.236	11116.8	154.282	30.2	0.390909	873.845	2799.75	0.0545455	0.136364	0.145455	471.927	748.482	318.182	295.291	93.9273	82.3
Plate 1_4	G8	PA14_34080	NA	PA2364	NA	8.29661	856.568	306.008	1522.53	0.338983	109.483	21.0254	1243.7	1030.49	8.95763	311.144	158.975	74.4068	17.2373	2916.21	25.839	7780.17	54.5339	22.9661	206	21.1949	4134.33	75.1441	1297.84	207.576	11231.9	151.593	38.0169	0.720339	951.085	2828.06	0.40678	0.220339	0.0338983	467.314	801.737	493.144	278.415	97.5085	79.2373
Plate 1_4	G9	PA14_29720	NA	PA2658	NA	4.48649	842.631	302.288	1494.4	0.243243	119.018	18.6216	1325.3	1001.15	7.83784	310.505	153.73	81.0991	12.2883	3001.11	15.955	7962.82	77.8378	0.72973	194.225	18.2072	4138.88	69.8108	1332.32	212.847	11154.2	159.234	35.2883	0.54955	941.55	2890.21	0.27027	0.315315	0.45045	525.45	801.207	617.288	289.838	95.4414	79.7117
Plate 1_4	G10	PA14_45640	fleN	PA1454	MULTISPECIES: septum site-determining protein MinD [Enterobacteriaceae]	4.81452	910.677	292.855	1588.4	0.0483871	114.371	22.0403	1344.48	1039.14	6.94355	289.242	151.379	55.5161	18.1855	3041.81	24.9839	7918.18	46.2016	0.362903	227.669	22.1452	4113.86	75.4355	1248.84	208.54	11968.9	144.758	41.0403	0.346774	1220.01	2722.79	0.395161	52.5403	1.1371	476.492	830.71	652.532	287.121	94.6855	76.7903
Plate 1_4	G11	PA14_32530	NA	PA2482	NA	4.10582	919.503	316.772	1672.38	0.0582011	124.153	25.6931	1323.16	1076.19	8.7672	313.429	126.571	64.7778	12.455	3232.76	20.3122	8160.51	51.1852	0.470899	221.688	13.6138	4249.57	65.0476	1250.97	214.894	11850.3	157.243	35.1746	1.12169	1110.5	2905.34	0.248677	0.047619	1.21693	550.751	914.725	879.164	300.497	97.0159	81.7143
Plate 1_4	G12	PA14_37190	ada	PA2118	MULTISPECIES: bifunctional DNA-binding transcriptional regulator/O6-methylguanine-DNA methyltransferase Ada [Enterobacteriaceae]	4.61236	960.461	320.399	1768.2	0.0842697	127.107	25.8596	1338.49	1088.07	8.89326	331.36	132.247	63.6067	11.073	3280.83	16	8495.25	51.6573	0.617978	237.399	13.3652	4350.96	71.5337	1300.61	234.298	12356.3	172.062	36.9831	0.617978	1084.8	2995.1	0.129213	0.106742	1.11798	566.702	976.792	1016.54	318.955	100.022	86.4045
Plate 1_4	H1	PA14_61300	NA	PA4633	methyl-accepting chemotaxis protein [Escherichia coli]	4.248	865.456	289.32	1698.34	0.032	118.456	25.336	1255.98	1041.7	8.736	326.784	157.808	55.328	17.72	3151.78	23.376	8427.33	47.448	0.28	214.92	21.752	4258.74	83.048	1331.69	215.12	12150.5	175.912	33.96	0.48	1097.42	2750.62	0.104	0.176	0.992	537.728	887.072	1105.86	285.288	95.576	79.336
Plate 1_4	H2	PA14_60850	mexC	PA4599	MULTISPECIES: multidrug efflux RND transporter periplasmic adaptor subunit AcrA [Enterobacteriaceae]	5.6194	1001.9	348.388	1774.25	0.0671642	128.261	20.5821	1455.39	1197.08	8.23134	339.769	152.799	75.6194	22.8433	3283.99	25.6343	8913.83	87.1642	1.42537	225.231	25.6642	4562.69	77	1354.9	244.082	12397.3	159.052	42.306	0.485075	912.306	3136.98	0.0298507	0.395522	0.776119	572.731	943.075	905.522	337.224	105.739	90.4328
Plate 1_4	H3	PA14_57640	NA	PA4437	NA	3.29756	925.805	326.449	1722.18	0.156098	120.273	22.9171	1349.03	1086.93	8.00976	336.034	130.98	77.4098	12.1268	3240.28	19.8293	7692.11	79.2341	0.487805	232.463	18.7073	4247.65	73.7805	1247.3	216.776	11811.4	159.293	35.6927	0.273171	906.268	2882.75	0.160976	0.409756	1.4439	528.156	914.902	987.215	294.98	92.6683	85.3756
Plate 1_4	H4	PA14_64270	NA	PA4858	MULTISPECIES: high-affinity branched-chain amino acid ABC transporter substrate-binding protein LivK [Enterobacteriaceae]	8.10219	901.423	319.212	1684.45	0.211679	121.255	22.9343	1358.14	1096.82	7.56934	321.285	145.577	63.4964	15.4526	3139.25	24.0803	8542.61	49.1679	1.26277	210.971	25.1387	4299.37	81.3942	1338.35	221.146	11994.9	185.606	35.1898	0.437956	982.861	2929.17	0.175182	0.277372	0.671533	551.146	881.234	776.336	280.131	92.0657	82.073
Plate 1_4	H5	PA14_19310	NA	PA3465	NA	8.77419	843.398	324.269	1629.44	0.0645161	113.538	20.7742	1299.1	1049.87	10.1183	310.043	127.548	56.0108	25.086	2974.19	37.2151	8480.26	58.2366	1.82796	197.118	32.8065	4193.33	81.9677	1403.65	204.871	11641.5	161.409	33.5591	0.311828	1075.48	2674.72	0.83871	0.0967742	0.451613	500.742	778.828	510.989	270.409	103.882	77.4194
Plate 1_4	H6	PA14_13590	NA	PA3890	MULTISPECIES: glycine betaine ABC transporter permease YehW [Enterobacteriaceae]	5	975.544	344.749	1789.81	0.152047	123.456	25.0351	1455.36	1137.08	10.5497	355.83	125.427	81.5088	16.0058	3277.16	20.6784	8701.6	83.1988	0.538012	238.538	22.3275	4509.91	77.6023	1336.36	227.643	12677	176.784	40.3626	0.526316	902.31	3087.87	0.0994152	0.134503	0.994152	563.281	999.778	1159.8	294.947	95.5906	91.7485
Plate 1_4	H7	PA14_31620	NA	PA2548	PstS family phosphate ABC transporter substrate-binding protein [Escherichia coli]	5.88889	874.477	309.412	1627.27	0.104575	114.915	21.4444	1303.22	1057.32	7.54902	311.627	125.497	72.0131	16.0784	3016.6	23.281	8116.12	70.1961	0	212.595	21.3268	4068.24	76.6928	1267.25	190.209	11861.1	159.758	31.7647	0.0849673	879.732	2766.17	0.137255	0.222222	1.12418	484.196	865.765	1045.67	280.359	93.1307	87.9542
Plate 1_4	H8	PA14_49560	toxA	PA1148	NA	5.70748	896.578	311.592	1703.87	0.0408163	126.558	22.415	1343.31	1062.75	8.70748	318.612	142.265	66.3878	14.2789	3100.48	22.4762	8181.09	52.1429	1.26531	201.238	24.3401	4246.5	73.4626	1341.23	208.755	11559.1	160.646	34.7551	0.496599	963.531	2924.47	0.115646	0.619048	0.544218	516.32	889.701	761.367	293.442	94.5986	84.2517
Plate 1_4	H9	PA14_12710	NA	PA3954	MULTISPECIES: FMNH2-dependent alkanesulfonate monooxygenase [Enterobacterales]	5.5	976.144	367.288	1660.04	0.0227273	113.523	20.6515	1364.23	1101.02	7.49242	335.121	1108.59	320.523	19.4545	3119.11	30.2652	6924.29	57.6061	0	205.424	23.8409	4260.55	74.9773	1351.8	214.455	11838.8	149.932	37.4394	0.371212	424.576	1743.11	0.0984848	42.8106	0.780303	487.886	840.5	942.576	298.348	105.015	89.553
Plate 1_4	H10	PA14_22380	NA	PA3232	NA	4.96386	850.259	298.807	1611.69	0.0542169	111.53	21.5904	1247.27	1003.08	7.56627	305.904	122.795	56.1024	13.1265	3031.51	21.3193	7914.81	74.8434	0.722892	207.223	18.1687	4081.19	72.0241	1272.78	187	11285.7	148.355	31.0361	0.451807	891.916	2808.36	0.222892	0.584337	0.138554	511.151	865.229	765.301	268.09	90.3494	86.6928
Plate 1_4	H11	PA14_58970	RL110	NA	NA	4.22872	961.372	328.489	1804.63	0.0957447	126.745	23.75	1370.94	1123.57	6.91489	307.101	126.441	73.3723	10.4628	3248.88	20.1277	8522.77	55.5319	0.718085	228.154	16.0638	4363.09	69.6968	1323.03	233.043	12216.4	182.532	38.7234	0.808511	986.872	2993.77	0.12234	0.148936	1.06383	569.314	979.495	1061.01	325.149	96.3032	92.1436
Plate 1_4	H12	PA14_39090	NA	PA1967	NA	5.82979	991.064	332.915	1851.87	0.177305	131.191	23.5957	1445.97	1173.3	9.58156	332.73	139.44	56.8936	14.6099	3403.72	22.8156	9209.43	92.2553	0.595745	222.83	17.3546	4596.42	79.1348	1357.67	259.291	12614	178.723	34.3688	0.652482	1033.52	3101.15	0.489362	0.382979	0.978723	599.879	978.915	1249.19	324.851	97.3262	93.5603
Plate 10_1	A1	PA14_50220	fleQ	PA1097	MULTISPECIES: DNA-binding transcriptional regulator HyfR [Enterobacteriaceae]	24.1806	5539.52	2226.44	9728.95	0.0388889	824.722	19.7	8646	6879.74	46.1722	2416.22	2473.12	483.881	97.2028	19956.1	142.547	44475.4	619.092	5.31389	1399.72	84.2833	19791.2	966.578	7731.45	580.9	63321.9	507.208	112.325	2.05	8031.12	16049.2	0.255556	0.155556	2.70278	2391.92	5452.53	6725.55	865.447	361.369	526.092
Plate 10_1	A2	PA14_05790	NA	PA0443	MULTISPECIES: putative allantoin permease [Enterobacteriaceae]	39.3724	5133.4	2403.83	9417.91	0.037931	816.79	8.77586	8672.96	6852.9	36.5276	2381.24	2190.8	481.969	134.886	20146.4	209.555	45592	719.197	6.25862	1359.28	133.121	20302.1	1078.6	7366.97	587.19	61537.6	416.534	97.4	3.47586	6777.74	16650.6	0.234483	0.127586	0.486207	2418.1	5608.09	5338.4	1663.47	375.728	554.862
Plate 10_1	A3	PA14_04440	NA	PA0340	NA	45.7011	4959.39	2562.57	9226.86	0.153257	781.287	15.6015	9042.67	6854.33	47.9464	2420.18	2149.64	465.529	131.789	19668.5	210.303	45529.7	667.563	8.20307	1362.45	146.111	20578.1	1128.95	7881.5	568.782	60935.8	423.042	103.713	0.0727969	6253.81	17384.3	0.310345	0.114943	2.22989	2512.92	5472.84	6090.92	1157.53	384.073	572.444
Plate 10_1	A4	PA14_11270	oprG	PA4067	MULTISPECIES: outer membrane protein OmpW [Enterobacteriaceae]	80.9615	4704.51	2516.75	8503.83	0.198718	683.115	19.7372	9306.07	7217.22	46.7756	2434.99	3046.31	778.276	235.167	19194	317.545	41345.2	939.532	13.4167	1244.75	232.942	21895.7	1527.95	8126.97	543.128	58626.2	425.212	108.224	2.57051	3218.75	16866.3	0.628205	10.5577	0.294872	2338.48	5156.06	4709.84	2036.58	399.686	565.737
Plate 10_1	A5	PA14_55230	NA	PA0702	NA	29.0239	4822.74	2373.82	9138.04	0.14741	767.235	17.2231	8953.94	6664.06	43.2191	2357.05	2272.72	471.94	132.08	19048.7	192.386	45833	537.494	8.24701	1344.71	125.072	20592.7	1105.27	7770.05	576.661	59886.5	452.9	86.3546	3.49004	5977.94	17685.8	0.310757	0.426295	0.418327	2290.41	5312.75	4675.52	1575.11	338.028	569.494
Plate 10_1	A6	PA14_11620	NA	PA4037	MULTISPECIES: ATP-binding cassette domain-containing protein [Enterobacteriaceae]	31.3481	4741.61	2374.11	9272.6	0.136519	787.437	18.0887	8942.27	6885.69	42.1229	2413.4	2664.04	521.577	116.15	19380.8	178.099	44092.1	616.235	7.32082	1421.19	121.365	20038.4	1115.72	8364.18	598.655	61218.1	496.024	106.833	2.55631	4810.87	18627.7	0.675768	0.187713	0.197952	2555.21	5536.5	6263.11	1088.46	356.737	570.829
Plate 10_1	A7	PA14_33480	sndH	PA2414	NA	56.8684	5784.32	3067.51	11019	0.0394737	916.987	18.8158	10304.9	7961.54	42.4561	2862.15	2727.53	606.816	182.162	22502.3	266.785	54415.5	724.539	9.92982	1629.77	149.925	24162.3	1328.8	10457	693.175	71455.3	570.254	101.167	4.86842	6784.07	20710.6	0.425439	0.675439	0.179825	2857.43	6352.97	5522.75	1402.49	406.978	664.873
Plate 10_1	A8	PA14_06510	bioF	PA0501	MULTISPECIES: 8-amino-7-oxononanoate synthase [Enterobacteriaceae]	21.6616	6070.84	2372.01	9986.79	0.0996979	988.314	23.426	8983.96	7100.72	38.8822	2434.02	2632.08	555.958	95.7825	20267.4	108.997	45373.5	549.547	3.94562	1528.07	80.9879	20534.9	1067.37	7877.57	976.613	66972.1	330.227	165.435	0.531722	5462.61	18107.4	0.640483	0.558912	2.42296	3225.05	5939.37	6894.07	2356.44	512.595	567.767
Plate 10_1	A9	PA14_28000	NA	PA2793	NA	30.3922	4963.75	2323.67	9452.33	0.19788	840.951	17.3746	9227.08	6938.32	43.3781	2391.67	2650.39	572.283	109.951	19828.1	161.746	45355.1	637.572	8.84452	1430.6	98.6855	21011	1111.05	7788.13	617.848	64012.9	475.212	101.29	2.4523	4964.24	18276.8	0.664311	2.75618	1.94346	2602.2	5860.63	6733.46	1423.71	364.866	582.424
Plate 10_1	A10	PA14_28940	NA	PA2723	NA	42.1913	5112.8	2373.12	9431.16	0.158845	781.614	19.0217	9254.97	6732.68	58.3466	2407.3	2658.77	547.282	139.96	19370.2	184.686	44936.1	637.35	10.8412	1437.79	123.628	21456.2	1168.13	8093.53	548.166	61954.4	469.451	97.1913	4.64621	5710.52	17709.5	0.151625	0.241877	2.43321	2369.86	5625.25	6021.79	1185.45	344.264	568.986
Plate 10_1	A11	PA14_15570	NA	NA	NA	34.3459	4980.4	2358.33	9340.52	0.0660377	820.868	22.0818	9123.32	6614.66	42.9591	2370.81	2259.14	464.972	126.673	19486.5	163.431	44740.6	638.157	4.97484	1507.69	112.484	19977.7	1057.38	7571.76	568.956	61690.8	461.204	90.8019	3.62264	6802.1	16382.5	0.811321	0.386792	1.71069	2414.41	5931.52	6580.13	1664.23	362.852	605.292
Plate 10_1	A12	PA14_55590	NA	PA0671	NA	42.124	6090.76	2963.43	12052.7	0.0775194	1010.8	27.7132	11464.3	8392.33	46.7674	2907.47	2300.19	502.12	157.329	24217.5	214.829	55466	872.07	8.81783	1850.37	159.957	24547.3	1357.52	9394	781.252	78299.6	725.798	104.419	3.76357	9434.53	19432.5	0.0891473	1.72093	0.294574	3090.5	7357.96	7719.25	2036.44	488.876	695.151
Plate 10_1	B1	PA14_46450	aceK	PA1376	bifunctional isocitrate dehydrogenase kinase/phosphatase [Escherichia coli]	50.121	6515.04	2915.1	11947.7	0.0564516	1061.87	30.5685	11230.1	8115.21	49.1653	2967.81	2047.87	455.351	157.839	24012	220.069	56328.2	731.137	8.18145	1818.52	146.532	24396.9	1276.85	9320.21	865.911	77143.4	773.79	130.315	2.82258	10321.3	20121.2	0.66129	0.266129	0.21371	3185.54	7174.17	8365.49	2204.58	555.048	747.75
Plate 10_1	B2	PA14_39720	NA	PA1918	MULTISPECIES: gamma-glutamylputrescine oxidase [Enterobacteriaceae]	35.8079	6103.64	2772.71	11226.1	0.179039	1000.71	18.0742	10967.3	8181.3	44.8603	2900.35	2903.21	615.249	120.83	23610.1	188.454	55157.7	614.847	6.17031	1731.26	124.764	24765.1	1287.55	10359	821.301	75789	568.904	125.594	3.29258	6995.91	23031	0.598253	0.148472	4.67249	3224.55	6822.48	6864.98	1451.75	469.362	695.323
Plate 10_1	B3	PA14_40430	NA	PA1860	NA	37.3704	6145.8	2883.24	11245.6	0.160494	999.214	25.2798	10884.3	8195.47	48.9053	2839.95	2926.16	599.44	139.091	23828	228.77	52986.1	760.107	7.57202	1713.24	152.407	24075.8	1301.35	9280.78	809.008	76791.8	530.621	131.979	2.71605	7378.38	20978.1	1.16872	0.341564	2.41152	3225.97	7026.13	7854.37	2127.65	487.412	723.992
Plate 10_1	B4	PA14_24100	xcpZ	PA3095	NA	61.8947	5656.83	2829.79	10157.2	0.308271	913.609	18.9398	10977.2	8246.5	49.7444	2831.71	3716.42	931.865	220.624	23628.5	334.91	52083.8	879.767	15.1579	1576.12	222.865	26523.3	1626.65	9110.11	757.038	72259.6	431.406	124.654	0.383459	4426.9	21331.1	0.721805	12.2256	0.849624	2982.24	6286.73	4002.05	2259.48	462.489	684.248
Plate 10_1	B5	PA14_72780	pdxY	PA5516	MULTISPECIES: pyridoxal kinase [Enterobacteriaceae]	52.5777	4907.01	2480.87	9052.39	0.0756972	817.857	15.741	9111.25	7021.94	39.8327	2348.31	3080.1	575.191	139.865	19300.5	223.04	43193.5	710.442	10.6494	1365.82	162.928	20467	1301.99	7430.98	667.884	62264.6	415.777	104.57	1.56574	5228.6	16921.2	0.505976	0.310757	4.05976	2609.03	5451.45	5996.83	1750.63	407.602	575.088
Plate 10_1	B6	PA14_06130	NA	PA0468	NA	47.7458	6255.11	2917.38	11428	0.370833	1028.88	28.2417	10907.4	8299.92	52.5083	2945.78	3395.18	655.275	161.271	23640.2	246.246	53292.4	702.663	6.96667	1737.75	159.696	24579.3	1280.23	9689.67	805.617	76869.5	578.188	134.354	0.183333	7335.27	21212	0.475	0.375	0.220833	3202.34	7026.38	7460.58	2308.8	486.346	711.612
Plate 10_1	B7	PA14_55750	NA	PA4290	methyl-accepting chemotaxis protein II [Escherichia coli]	35.0037	5362.24	2508.78	9414.79	0.0110701	850.033	23.2583	9444.06	6910.61	50.3579	2434.95	2656.82	545.336	161.446	19725.6	221.756	44010.8	732.993	9.88192	1384.04	147.672	21603.2	1112.68	7514.28	692.616	63870.7	485.952	115.845	0.261993	6976.67	17459.2	0.881919	0.291513	0.202952	2567.44	5715.24	6767.48	1959.65	425.376	601.232
Plate 10_1	B8	PA14_56130	NA	PA4320	NA	34.1101	5014.1	2302.63	9479.16	0.0849057	854.226	19.7327	9032.03	6913.68	42.6447	2376.51	2813.36	565.075	110.327	19619.5	156.013	42778.3	578.635	5.8522	1424.29	103.371	20204.7	1060.83	7730.22	624.135	62645.1	508.368	97.739	4.10063	5945.07	17755.9	1.71069	0.389937	2.62893	2646.66	5899.43	7123.39	1675.87	394.594	595.148
Plate 10_1	B9	PA14_24230	PA3087	PA3087	NA	33.5238	5930.68	2586.01	10969.6	0.038961	948.398	23.303	10729.4	8113.1	47.5801	2819.45	3623.15	705.835	129.545	23448.8	212.935	51650.7	868.671	3.8658	1693.81	143.437	24384.7	1354.62	9748.48	756.364	74700.1	545.597	111.377	0.164502	5751.56	22271.4	0.112554	0.190476	3.77489	3046.32	6671.23	6043.05	2199.27	452.775	671.87
Plate 10_1	B10	PA14_45030	NA	PA1499	NA	45.3333	6104.64	3041.41	12013.4	0.0755556	1033.44	25.8178	11854.2	8686.45	64.1644	3050.06	3310.99	671.876	145.68	24860.4	222.502	56514.6	778.129	9.67556	1940.29	143.551	25559.3	1455.92	10232	776.973	80415.7	603.942	129.182	1.20444	7891.48	21953.3	1.38222	0.342222	0.377778	3357.06	7548.03	8157.12	2306.38	473.764	752.067
Plate 10_1	B11	PA14_16300	NA	PA3719	NA	46.5854	6039.93	2992.79	11386.1	0.0813008	978.293	26.9187	11335.1	8419.43	58.2154	2922.65	3037.87	597.341	158.305	23828.8	233.967	55857	694.744	11.9472	1788.93	158.638	24381.6	1364.49	10009.7	785.898	76154.2	641.524	114.138	4.78049	8582.42	21285.6	1.42276	0.130081	0.426829	3042	6867.38	6829.06	1405.62	468.659	716.13
Plate 10_1	B12	PA14_62490	dksA	PA4723	MULTISPECIES: RNA polymerase-binding protein DksA [Bacteria]	33.6815	5985.35	2684.36	11040.4	0.100806	1129.85	21.9194	11432.1	8317.99	48.2177	2638.33	5399.29	896.31	118.222	23955.7	173.435	57267.1	747.145	8.10484	1831.94	122.524	24719.8	1262.84	11042.5	771.617	76552.6	699.367	125.685	4.99597	6913.29	20967.7	0.0927419	0.604839	4.81452	3047.17	6230.79	5915.6	1415.18	494.198	702.754
Plate 10_1	C1	PA14_54260	NA	PA0775	MULTISPECIES: carboxy-S-adenosyl-L-methionine synthase CmoA [Enterobacteriaceae]	43.4735	6257.11	2978.58	11564.2	0.232653	1.97143	21.0082	11072.7	8450.33	437.845	2978.11	2892.42	550.98	164.486	24073.6	239.547	54721.1	758.114	9.3102	1775.63	155.959	23967.4	1199.91	8982.21	822.988	77031.3	33.1429	131.678	14.7551	8938.73	20363.2	0.191837	0.208163	0.334694	3008.79	7227.76	7083.03	2246.02	511	687.82
Plate 10_1	C2	PA14_71590	NA	PA5424	MULTISPECIES: GlsB/YeaQ/YmgE family stress response membrane protein [Enterobacteriaceae]	42.2996	6129.06	2934.14	11176.9	0.021097	1012.63	27.5823	10977.4	8283.3	46.7173	2865.83	2734.54	561.274	150.35	23532.8	235.633	54682.5	759.409	9.04641	1747.62	152.924	24599.8	1169.21	9016.1	813.346	75782.5	582.477	128.346	2.15612	8582.81	20109.9	0.831224	0.0675105	1.99156	3035.03	7103.44	7058.66	2139.39	504.173	692.321
Plate 10_1	C3	PA14_02420	NA	PA0193	taurine dioxygenase [Escherichia coli]	44.2566	5514.75	2817.07	10522.7	0.215094	900.672	24.9396	9956.72	7618.98	48.5585	2666.81	2845.51	568.989	169.158	21750	294.166	48974.2	718.66	14.2226	1604.28	176.313	22138.2	1209.57	8732.11	675.615	70057.3	481.755	103.808	0.143396	6588.75	19591.5	0.362264	1.73585	0.524528	2799.7	6405.83	6068.15	1977.74	436.174	637.091
Plate 10_1	C4	PA14_06340	NA	PA0487	MULTISPECIES: molybdenum-dependent transcriptional regulator [Enterobacteriaceae]	39.3167	5308.17	2540.47	9600.96	0.0966667	862.863	15.71	9254.16	6778.43	42.39	2377.91	2410.55	472.097	163.14	19472.1	219.123	43926.5	707.087	8.12	1410.91	164.26	20934.1	1015.86	7480.11	655.937	62611.2	484.017	110.277	0.75	7966.79	15567	0.596667	0.103333	2.72333	2490.39	6029.34	6667.56	1656.65	428.103	574.867
Plate 10_1	C5	PA14_34460	NA	PA2331	NA	39.1589	5097.43	2441.07	9241.57	0.0348837	830.078	20.7171	9480.21	7146.55	46.969	2420.88	2659.59	540.415	143.984	20072.6	234.698	44172.7	699.984	8.18605	1401.07	152.074	20999	1150.61	7850.34	669.291	62551	463.097	108.043	3.56202	5399.99	18051.8	0.182171	0.399225	0.341085	2555.56	5945.77	6427.92	1984.91	411.705	589.907
Plate 10_1	C6	PA14_56130	NA	PA4320	NA	49.1614	6039.51	2893.06	11455.8	0.174888	1037.96	27.1614	11346.9	8710.12	63.6054	2931.74	3714.89	694.031	152.601	24213.8	260.865	53526.4	765.224	9.02242	1782.74	170.408	25152.6	1312.88	9874.35	785.937	77282.3	589.269	126.848	0.264574	6272.14	22136.4	0.672646	0.789238	0.192825	3188.06	7194.72	8204.62	2246.61	502.377	695.395
Plate 10_1	C7	PA14_17650	NA	PA3606	tRNA-uridine aminocarboxypropyltransferase [Escherichia coli]	41.2328	1618.4	2491.75	8965.19	0.244275	792.355	17.8511	8754.46	6618.61	40.1145	2323.61	2956.52	577.34	131.24	19434.2	198.023	44338.4	528.084	7.32061	1389.6	134.664	20382.4	1039.26	7861.2	591.553	64248.6	458.851	82.3702	3.82824	5581.52	17434.8	0.496183	0.290076	0.29771	2286.47	5496.55	5357.03	1851.53	358.706	545.397
Plate 10_1	C8	PA14_70080	lrp	PA5308	MULTISPECIES: leucine-responsive transcriptional regulator Lrp [Enterobacterales]	40.0418	4949.51	2340.76	9132.78	0.0228137	789.529	19.8707	9243.83	6983.67	46.3308	2398.4	4144.73	689.3	132.7	19620.8	215.681	42155.5	684.567	5.35741	1408.15	141.243	20796	1085.24	7237.36	672.346	62000.6	437.795	105.821	1.95817	4840.95	16599.2	1.61597	6.59696	0.197719	2570.17	5588.99	6698.25	1827.43	441.046	591.042
Plate 10_1	C9	PA14_18610	argF	PA3537	MULTISPECIES: ornithine carbamoyltransferase [Enterobacteriaceae]	37.7543	4784.46	2282.65	8717.06	0	808.509	19.3391	8857.5	6430.58	41.5363	2218.77	2721.67	550.82	112.599	18433.7	177.664	41468.6	612.311	8.9308	1367.73	112.017	19259.4	1027.79	7352.99	624.035	57921.3	453.727	99.9481	0.785467	5226.37	16810.4	0.33218	0.539792	3.29758	2348.67	5522.15	6146.32	1836.08	387.571	561.138
Plate 10_1	C10	PA14_50620	NA	PA1065	MULTISPECIES: DUF488 domain-containing protein [Enterobacteriaceae]	39.0169	5841.38	2844.19	11083.8	0.292373	938.445	28.3347	11275.5	7936.32	50.6992	2957.83	3684.04	679.085	126.97	23487.2	211.178	53694.7	756.318	7.95339	1758	143.674	24493.1	1315	9794.67	771.144	75887	577.631	105.996	2.35169	7589.19	21380.3	0.614407	0.720339	0.165254	3043.42	6719.64	7369	1486.32	457.538	709.242
Plate 10_1	C11	PA14_51650	RS02	NA	MULTISPECIES: tyrosine recombinase XerC [Enterobacteriaceae]	33.2946	5770.02	2770.21	11187.7	0.191964	997.482	23.1607	11038.9	8136.33	49.8214	2874.24	2920.17	667.871	136.027	23105.6	213.929	54413.2	856.25	9.47768	1743.9	148.598	24626.9	1305.08	9669.05	723.54	74292.5	590.871	103.205	0.321429	7789.53	21232.5	1.66964	1.59821	6.04018	2808.34	6740.6	5127.81	2046.65	429.281	702.768
Plate 10_1	C12	PA14_47060	NA	PA1330	MULTISPECIES: NADP(+)-dependent aldehyde reductase [Enterobacteriaceae]	42.5817	6149.72	2998.77	11373.8	0.0876494	908.689	39.251	11558.5	8127.12	45.3546	3003.06	2653.92	554.661	165.948	23431.1	248.255	55421.9	776.777	10.992	1754.05	160.554	23502.5	1243.25	10088.1	729.347	78180.8	890.717	128.355	3.6255	8409.77	21548	0.749004	1.70518	6.14741	3194.59	6973.09	7447.79	1224.42	470.765	752.538
Plate 10_1	D1	PA14_62560	pcnB	PA4727	MULTISPECIES: polynucleotide adenylyltransferase PcnB [Enterobacteriaceae]	49.8697	4966.15	2721.65	8816.95	0.218391	769.368	20.9655	8678.87	6248.81	34.4176	2364.38	2445.7	425.751	174.628	18042.6	252.667	41950.1	605.778	12.4215	1356.61	159.207	20272.8	1021.35	7196.22	601.395	56823.3	358.724	103.299	2.99234	6581.52	16463.8	0.264368	0.157088	2.84291	2350.53	5447.06	4812.34	1221.57	384.203	522.659
Plate 10_1	D2	PA14_15610	NA	NA	NA	48.763	5152.09	2483.22	9242.66	0.0407407	828.774	19.8	9153.27	7081.04	49.3	2347.36	2508.18	491.378	170.093	19033.3	293.781	42604	624.533	9.2	1453.57	166.37	20662.2	1070.31	7591.44	679.819	62128.6	439.667	108.133	2.61111	5719.49	17385.7	0.692593	0.674074	2.36296	2655.53	5869	6421.63	1823.79	426.874	581.974
Plate 10_1	D3	PA14_42440	popD	PA1709	NA	31.9258	6302.54	3064.41	12058.7	0.0419355	1053.81	22.5161	10880.5	8246.52	55.3968	2977.25	3769.41	714.265	129.084	23524.8	194.781	52459.2	635.877	6.90323	1829.03	133.723	22907.4	1089.92	9270.35	732.584	78104.8	561.381	131.581	1.79355	8675.5	19043.8	0.480645	0.225806	3.52258	3150.57	7355.19	8639.94	1867.87	519.861	679.952
Plate 10_1	D4	PA14_35020	NA	PA2286	NA	60.6137	5983.87	3023.31	11527.1	0.0772532	1028.86	19.8884	10913.3	8371.78	53.4335	2883.18	3085.77	647.382	192.575	23237.4	304.12	53331.3	840.674	11.6266	1752.71	193.288	24644.5	1288.68	9363.76	762.391	75000	582.614	120.167	2.92704	8190	20568.1	0.892704	3.3691	3.87983	2937.69	7120.85	6681.36	2063.8	480.73	692.863
Plate 10_1	D5	PA14_66620	pilQ	PA5040	MULTISPECIES: DNA uptake porin HofQ [Enterobacteriaceae]	55.3147	5861.85	3039.49	11192	0.0517241	996.095	27.9741	10818.5	8233.13	56.431	2787.57	3891.67	686.858	199.375	23235	305.034	52151.2	941.483	14.5474	1753.58	217.297	23862.5	1282.86	9515.49	764.207	74428.5	566.888	113.198	3.88362	7596.82	19323.2	0.383621	1.46983	0.168103	2979.17	6855.19	6988.33	2064.53	490.159	683.974
Plate 10_1	D6	PA14_29530	NA	PA2673	NA	78.0458	6037.43	3326.52	11471.8	0.111111	1013.63	26.3856	12127	8692.07	63.5752	2980.56	3841.2	618.026	234.758	25065.8	433.026	58172.5	984.686	19.6601	1793.01	226.007	27569.5	1652.38	10619.2	833.634	77450	586.229	103.444	4.11765	7615.36	22345.6	0.48366	0.601307	6.71895	3151.71	6906.88	5082.06	2520.12	508.033	712.719
Plate 10_1	D7	PA14_28050	NA	PA2788	methyl-accepting chemotaxis protein IV [Escherichia coli]	57.9957	6113	2939.18	11394.3	0.126087	1010.56	24.0348	11117	8292.82	56.3391	2996.05	3674.2	722.639	199.752	23384.1	316.743	53347.3	841.739	17.1609	1767.47	208.543	24488.5	1412.62	9833.53	798.139	75844.3	582.683	118.243	2.96087	7201.16	22094.2	0.691304	4.11739	0.33913	3009.35	7136.76	7429.36	2350.87	482.378	702.043
Plate 10_1	D8	PA14_07250	NA	PA0557	NA	70.7475	6047	3119.98	11376.2	0.111111	995.475	26.3687	11457.3	8510.93	57.9747	2910.77	3626.75	664.212	202.136	24444.9	306.864	54528.4	716.384	14.9293	1744.96	207.419	25847.8	1429.76	9973.51	786.586	76524.5	582.081	105.808	4.42929	7781.04	20776.3	1.19697	0.272727	0.343434	3073.78	7028.61	7895.55	2276.96	496.702	673.616
Plate 10_1	D9	PA14_50330	NA	PA1088	MULTISPECIES: bifunctional alpha/beta hydrolase/class I SAM-dependent methyltransferase [Enterobacteriaceae]	45.6607	5907.92	2894.72	11166.7	0.0357143	972.281	30.2634	10934.7	8173.42	51.0357	2836.09	3312.56	660.612	149.571	23202.1	251.036	54316.3	805.29	9.78571	1739.36	158.688	24671	1362.54	9526.83	737.804	76284.2	592.33	112.107	2.94196	7770.92	21384.7	0.803571	0.357143	0.450893	3044.46	7198.08	7036.11	2265.26	453.348	686.871
Plate 10_1	D10	PA14_17500	mutS	PA3620	MULTISPECIES: DNA mismatch repair protein MutS [Enterobacteriaceae]	32.1194	4833.09	2168.34	9158.04	0.103226	808.923	23.9387	8800.97	6637.58	48.3677	2344.15	2649.53	466.187	114.7	18814.3	180.842	42378.9	688.342	8.17742	1458.2	121.026	20647.7	985.923	7321.29	563.848	60262.5	477.539	87.5581	2.20645	7311.72	15763.9	0.532258	0.564516	0.425806	2270.55	5668.77	5809.05	1549.97	359.342	580.077
Plate 10_1	D11	PA14_59890	NA	NA	NA	27.2192	5246.94	2347.89	9664.24	0.0856164	869.517	22.6267	9623.62	6924.41	45.9041	2455.62	2834.92	544.664	109.027	20169.1	176.435	45419.6	635.976	7.05479	1486.44	104.675	21047.9	985.777	8062.54	702.87	65673.7	510.959	95.274	3.60274	7477.75	17455.8	0.229452	0.736301	3.5	2590.64	5968.56	6375.01	1286.63	406.514	622.312
Plate 10_1	D12	PA14_27810	NA	PA2809	MULTISPECIES: copper response regulator transcription factor CusR [Enterobacteriaceae]	51.7623	6081.57	3002.44	11532.2	0.151639	1001.43	24.2377	11636.7	8198.64	53.041	2900.09	2506.43	584.061	143.037	23683.4	221.496	54037.2	774.467	8.15574	1797.68	159.402	24402.5	1278.87	9614.54	769.205	76965.4	621.836	114.701	2.43852	9055.55	21055.9	0.20082	0.0942623	0.282787	3185.32	7150.7	7695.44	1354.79	490.832	731.82
Plate 10_1	E1	PA14_28530	NA	PA2751	MULTISPECIES: virulence factor BrkB family protein [Enterobacteriaceae]	57.6096	6561.68	3119.12	11684.1	0.0657895	1086.96	22.886	11674.9	8636.87	54.6447	2990.27	2462.19	561.684	181.583	24531.5	277.338	55420.5	810.583	11.0263	1801.28	191.667	24948	1295.89	9402.3	892.211	78151.8	538.123	141.039	1.76316	8524.75	21084.6	0.434211	0.526316	0.666667	3193.6	7592.69	8253.57	2163.59	549.057	729.167
Plate 10_1	E2	PA14_03550	NA	PA0273	cyanate transporter CynX [Escherichia coli]	35.6657	6060.63	2922.33	12081	0.00301205	1040.87	19.6988	10691.3	8083.9	54.9096	3014.91	3239.1	623.346	131.458	23434.7	237.651	52451.6	690.922	8.44277	1835.57	131.449	22456.4	1054.8	8997.33	729.813	77759.1	553.807	119.12	3.4759	8433.83	19339	0.888554	2.1506	2.70181	3125.89	7527.23	8936.98	1830.26	486.518	681.696
Plate 10_1	E3	PA14_11190	NA	PA4073	MULTISPECIES: phenylacetaldehyde dehydrogenase [Enterobacteriaceae]	46.3824	6140.26	3058.18	11699.3	0.125	1040.08	20.9596	11002.4	8124.34	43.7978	2888.18	2993.35	570.809	166.772	23673.2	252.993	52624	634.397	8.88235	1765.53	181.239	23193.4	1197.51	9211.64	769.404	76536.3	522.68	113.404	2.91544	9844.71	17842.1	0.198529	0.191176	2.94853	3172.64	7297.31	7888.74	1873.96	527.452	706.632
Plate 10_1	E4	PA14_35650	NA	PA2238	NA	58.578	5937.89	2992.32	11100	0.119266	1011.78	17.9817	11026.9	8453.58	54.1193	2839.36	4168.9	758.472	187.289	23942.2	322.45	51840.5	726.619	11.922	1731.18	201.454	25001.3	1440.43	9777.68	771.271	74759.6	544.83	115.45	3.44954	6553.22	20808.4	0.389908	5.00459	0.651376	3072.36	6753.07	6892.93	2287.79	489.202	712.05
Plate 10_1	E5	PA14_64030	NA	PA4842	NA	73.9568	5688.64	3193.47	10829.6	0.340541	932.665	26.4432	10897.9	8589.94	53.9622	2779.82	3448.14	690.589	221.378	23793.4	399.378	51360.3	930.4	13.2973	1627.04	272.778	25071.4	1620.33	9663.7	767.784	73908.5	584.903	127.638	0.351351	5625.55	21518.3	0.913514	4.54054	0.524324	3149.66	6635.64	6896.38	1933.77	497.605	698.427
Plate 10_1	E7	NA	NA	NA	NA	48.3234	4718.38	2606.49	9480.05	0.640264	794.096	33.7426	8782.05	6960.02	48.1188	2331.21	2931.57	507.828	172.818	19463.6	298.591	42151.9	795.046	4.85809	1464.19	204.02	20739.5	1104.6	7607.03	598.653	63519.7	525.97	93.6436	0.221122	7186.57	16529.1	0.333333	0.108911	3.53795	2414.37	5715.51	7080.35	1667.99	420.323	555.594
Plate 10_1	E8	PA14_27420	NA	PA2836	MULTISPECIES: multidrug efflux MFS transporter periplasmic adaptor subunit EmrK [Enterobacteriaceae]	49.6523	4860.58	2434.38	9238.26	0.129032	844.674	20.5627	9330.73	6833.56	45.4337	2416.5	2899.65	522.079	141.559	19279.6	225.419	43416.8	634.315	9.88889	1414.72	141.742	20742.5	1078.15	7599.06	639.978	61491.4	469.527	102.082	2.2043	6517.18	16935.7	0.709677	2.37276	3.99642	2484.42	5831.34	6450.17	1737.63	415.9	605.91
Plate 10_1	E9	PA14_50880	NA	PA1041	MULTISPECIES: OmpA family lipoprotein [Enterobacteriaceae]	46.6786	6186.1	3012.09	11853.1	0.0793651	1035.67	28.6071	11294.1	8315.13	56.3651	2941.77	3235.48	589.758	156.75	24270.7	241.929	52950.5	786.329	8.68254	1819.08	155.302	24455.3	1242.55	9595.44	793.175	77754.3	632.607	131.46	3.51587	9267.2	20314.7	0.626984	0.0873016	0.436508	3033.74	7512.55	8420.47	2167.87	522.889	693.294
Plate 10_1	E10	PA14_11110	cupB6	PA4081	NA	36.8052	5741.39	2842.29	11249.9	0.0735931	992.078	24.4242	11133.9	8188.88	58.2727	2806.08	2927.1	584.16	116.489	23218.3	204.104	54028.4	765.229	7.4632	1770.03	137.442	24003.4	1307.9	9318.53	748.965	75017.3	582.303	107.766	3.87879	8535.97	20744.4	0.294372	0.480519	2.7013	2938.47	7131.32	6866.33	2133.39	457.074	675.887
Plate 10_1	E11	PA14_69890	NA	PA5294	MULTISPECIES: multidrug efflux MATE transporter MdtK [Enterobacteriaceae]	43.7231	5888.6	2912.67	11255.6	0.161157	1000.83	25.6529	11456.4	8201.55	52.4298	2966.58	2895.63	598.955	168.054	23571.3	249.488	54927.1	702.322	11.6281	1743.96	179.248	24264.4	1351.04	9328.56	736.901	75919.8	573.579	114.376	3.92975	8499.45	20453.7	0.636364	0.173554	5.32231	2924.6	7098.07	6764.16	1724.98	471.988	719.789
Plate 10_1	E12	PA14_12360	NA	PA3979	NA	42.617	6309.04	2938.22	11668.6	0.093617	1058.92	21.766	11746.6	8481.11	52.417	2897.78	1949.58	421.043	139.566	24074.9	234.677	55412.7	794.106	8.51064	1784.97	145.715	24910.7	1228.46	8937.93	823.162	78190.9	536.357	131.736	2.78723	9266.12	21733.2	1.13617	0.378723	0.531915	3203	7360.8	7559.78	2081	496.651	711.06
Plate 10_1	F1	PA14_60660	NA	PA4584	MULTISPECIES: nucleotidyltransferase domain-containing protein [Enterobacteriaceae]	63.157	6463.63	3190.55	11718.2	0.143498	1121.19	22.7265	11488.2	8693.16	55.1749	2899.39	2417.4	542.17	237.489	24165.8	354.067	53546.6	704.081	12.1076	1762.62	224.081	24635.5	1308.63	9556.18	871.247	77453.2	444.547	122.457	3.10314	8315.82	21002.9	0.497758	0.336323	0.38565	3197.35	7368.96	8344.38	2178.77	565.848	700.417
Plate 10_1	F2	PA14_23110	NA	PA3179	MULTISPECIES: 23S rRNA pseudouridine(2605) synthase RluB [Enterobacteriaceae]	51.2103	5997.74	2790.28	11128.7	0.169742	1033.04	22.2399	10649.1	8297.37	60.7269	2987.46	3739.64	696.17	179.251	23226	279.424	50381	689.978	13.3432	1680.59	183.406	23209.9	1213.61	9498.36	740.048	73821.7	551.587	101.631	3.25092	6513.28	21331.4	1.1476	5.67528	2.28413	2947.37	6649.62	6117.34	1493.27	443.635	669.144
Plate 10_1	F3	PA14_11750	NA	PA4026	NA	68.0421	6087.21	3141.94	11523.5	0.130841	1007.21	26.0654	11794.1	8508.13	50.3411	2935	2920.02	597.939	208.799	23735	354.075	54547.2	807.379	17.4299	1779.73	216.364	25451.4	1453.65	9677.29	862.477	76557.9	567.822	122.229	3.22897	8482.76	21389.4	0.242991	0.228972	0.850467	3250.2	7091.81	7675.61	1514.13	540.794	725.846
Plate 10_1	F4	PA14_44800	NA	PA1519	MULTISPECIES: adenine permease AdeP [Enterobacteriaceae]	59.1165	5262.23	2540.43	9208.45	0.0112782	820.293	17.188	9455.94	6900.15	47.391	2384.53	2491.15	511.91	200.075	19316.9	293.132	43403.7	740.075	12.3008	1402.63	195.447	21399.9	1180.39	7280.85	635.835	60859.3	414.515	102.128	3.58647	6563.2	17229.2	0.462406	0.139098	4.80827	2395.3	5735.43	5237.62	1759.69	419.556	586.485
Plate 10_1	F5	PA14_33420	NA	PA2419	MULTISPECIES: hydrolase [Enterobacterales]	62.3609	5282.65	2629.09	9427.52	0.0913043	887.826	17.5217	9719	7253.98	42.3435	2449.33	2877.96	561.691	191.717	19374.6	290.47	45621.4	782.643	9.51304	1431.37	203.035	21602.1	1285.77	7554.79	701.965	62712.4	423.865	111.774	4.16522	7561.6	16377.1	0.143478	3.01739	0.247826	2554.52	5833.93	5486.78	1861.72	447.196	607.757
Plate 10_1	F6	PA14_16690	ppc	PA3687	MULTISPECIES: phosphoenolpyruvate carboxylase [Enterobacteriaceae]	60.8941	5019.53	2496.92	9177.6	0.118644	801.021	19.3517	9537.53	6937.89	55.0551	2490.21	2512.51	451.017	185.496	19592.5	281.97	45535.4	610.364	13.072	1392.63	185.339	21244.3	1217.87	8225.47	603.758	61519.4	444.492	85.8983	2.45763	6728.83	17841.7	0.512712	3.42373	0.144068	2473.06	5709.17	4883.36	1425.72	371.055	569.703
Plate 10_1	F7	PA14_49130	dctA	PA1183	C4-dicarboxylate transporter DctC [Escherichia coli]	59.2955	5678.92	3037.57	11290.3	0.0688259	962.097	27.2024	10611.2	8124.98	55.5385	2898.5	3485.43	594.615	191.721	23045.6	319.101	51886.1	871.368	8.12955	1748.87	195.644	23531.1	1359.02	9291.4	721.947	73493.8	578.866	103.178	3.54656	7663.63	20445.3	0.311741	4.07692	0.251012	2770.19	6939.44	6516.53	2043.2	455.154	689.081
Plate 10_1	F8	PA14_57840	NA	PA4453	MULTISPECIES: phospholipid-binding protein MlaC [Enterobacteriaceae]	54.5319	5835.47	3045.14	11139.6	0.170213	1011.6	28.7787	10820.9	8307.32	67.1404	3000.37	3639.14	640.374	185.655	23280.8	293.047	52899.9	825.243	11.3234	1789.01	167.706	24534.4	1350.25	9746.83	728.732	73266.4	620.928	100.949	4.31915	6939.94	21819.6	0.765957	0.161702	5.0383	2825.74	6795.6	6598.66	2307.4	450.566	689.974
Plate 10_1	F9	PA14_58350	NA	PA4496	MULTISPECIES: dipeptide ABC transporter substrate-binding protein DppA [Enterobacteriaceae]	57.7617	6114.89	2977.26	11859.1	0.0560748	1031.41	31.7991	12006.6	8372.13	60.8785	3081.79	2955.71	621.71	165.393	24726.7	303.131	56728	831.098	10.6542	1822.14	187.234	26047.7	1386.04	9820.82	836.869	78680.2	598.36	129.822	0.971963	9225.54	22013.3	1.85981	0.0981308	1.99065	3000.17	7288.48	6827.9	1970	475.051	730.402
Plate 10_1	F10	PA14_55150	NA	PA0708	MULTISPECIES: LysR family transcriptional regulator [Enterobacteriaceae]	48.8019	5759.91	2810.65	10735.2	0.0869565	968.671	22.2802	10933.4	7777.48	57.2222	2790.54	2731.32	571.72	160.386	22725.1	273.435	54604.9	799.681	9.69082	1701.6	155.908	25095.2	1314.88	9678.68	708.729	73230.9	543.469	106.063	3.6087	7997.29	21462.2	0.463768	0.0966184	3.00483	2836.57	6887.98	5085.9	2118.22	426.111	661.831
Plate 10_1	F12	PA14_03790	NA	PA0290	cellulose biosynthesis regulator YedQ [Escherichia coli]	30.8684	5355.89	2544.14	10559.1	0.0714286	889.932	26.5263	10432.4	7510.16	41.6654	2711.38	2691.87	525.41	121.771	21354.7	182.233	51276.5	642.665	7.94361	1638.58	116.207	22666.2	1095.31	8921.52	674.335	71202.7	642.169	92.312	3.04135	8436.63	19243.5	0.511278	0.300752	2.50752	2657.63	6354	4448.81	1743.07	396.068	622.165
Plate 10_1	G1	PA14_62170	NA	PA4697	NA	64.9117	5388.79	2707.45	9652.6	0.0106007	890.65	17.0177	9208.34	7073.11	39.841	2488.64	1790.22	393.912	258.64	19233.4	360.83	44761.4	666.463	14.6148	1429.46	220.314	21017.2	1111.81	7645.83	670.145	62206.8	354.622	104.018	0.208481	7936.47	17590.5	0.628975	0.120141	0.360424	2292.51	5900.78	4826.56	1780.94	431.788	577.636
Plate 10_1	G2	PA14_68640	NA	PA5196	NA	53.727	5012	2601.37	9628.7	0.0952381	749.549	35.6127	9679.54	7218.09	46.1238	2387.48	2095.5	458.873	194.924	19783	300.946	42957.8	674.308	11.4794	1487.94	193.883	19454.2	1200.65	8092.67	583.102	64588.8	624.733	94.6381	3.55238	7042.01	17210.6	0.673016	0.190476	2.08254	2587.33	6038.2	6902.67	1517.23	389.117	590.368
Plate 10_1	G3	PA14_50270	fliD	PA1094	MULTISPECIES: flagellar filament capping protein FliD [Enterobacteriaceae]	50.2056	6149.23	2719.5	11303.6	0.0841121	999.173	43.028	11869.9	8446.51	58.3271	2890.55	3737.75	646.491	152.308	24416.4	279.71	52139	782.252	9.1028	1684.36	164.762	24851.9	1412.33	9605.61	837.621	79892.2	735.808	126.327	3.04206	8863.07	19975.5	1.36449	0.584112	6.53271	3045.2	7079.5	7458.75	2143.15	484.701	718.14
Plate 10_1	G4	PA14_11900	NA	PA4016	NA	67.7113	6203.23	3290.79	11602	0.121339	1011.69	23.3849	11379.9	8789.94	52.4519	3029.18	2558.15	576.41	224.862	23715.9	372.004	55303	958.586	13.8745	1792.21	234.992	24262	1516.78	9459.42	846.795	76305.3	515.649	127.255	3.38494	9979.81	20751.4	0.456067	0.142259	4.63598	3066.08	7300.94	7618.38	1379.01	508.799	710.996
Plate 10_1	G5	PA14_45540	motB	PA1461	MULTISPECIES: flagellar motor protein MotB [Enterobacteriaceae]	49.3347	6238.9	2858.58	11475.4	0.157025	941.215	37.3843	11763.4	8619.24	51.4298	2987.47	3812.87	661.574	170.847	23933.7	264.083	51788.3	857.413	11.0702	1780.12	186.062	24427.2	1394.55	9466.5	816.393	79904.9	856.318	125.293	1.59091	9304.65	20299.2	1.11157	0.239669	0.318182	3223.38	7086.11	8353.95	1661.06	515.591	773.264
Plate 10_1	G6	PA14_15750	NA	NA	NA	63.4689	6200.17	3451.91	11473.8	0.0225989	1056.66	22.0621	11906.1	8691.41	59.3898	3016.34	3205.72	688.819	230.096	24418.4	407.554	54349.5	991.831	17.2994	1744.2	245.362	26572.9	1621.98	9951.48	903.232	78513.5	542.124	130.525	3.98305	7572.66	22552.6	0.423729	6.16384	0.141243	3146.18	7108.13	7912.8	2363.68	553.311	694.395
Plate 10_1	G7	PA14_69910	rep	PA5296	MULTISPECIES: DNA helicase Rep [Enterobacteriaceae]	58.3153	6418.66	3140.72	11880.7	0.126126	1089.22	24.7252	11967.7	9012.6	57.464	3053.09	3092.99	622.153	171.599	24944.3	304.559	54424.4	946.802	15.1622	1858.49	187.779	25504.4	1537.27	9588.4	838.851	79373.3	528.126	128.446	5.34234	8387.4	22037	1.98198	1.74324	5.25225	3283.48	7564.22	8598.77	2237.85	520.432	752.658
Plate 10_1	G8	PA14_26530	cobJ	PA2903	MULTISPECIES: siroheme synthase CysG [Enterobacteriaceae]	53.3445	5897.05	2886.76	11383.7	0.117647	1018.36	28.6303	11160.3	8296.83	62.7311	2975.87	3389.73	655.87	167.731	23785.8	281.861	52142.8	819.408	9.2437	1781.27	181.445	24671.7	1355.91	9206.16	832.731	75852.3	564.504	126.403	5.57983	7474.66	21111.1	0.252101	372.345	0.159664	2686.18	7076.84	7896.07	2224.32	496.845	682.58
Plate 10_1	G9	NA	NA	NA	NA	65.2	6253.93	3363.16	11826.3	0.0782609	1057.17	26.4783	11583.4	8718.77	64.9522	3034.75	2818.88	564.052	187.687	24932.9	299.774	55277.6	867.709	10.0043	1812.94	175	25197.3	1351.07	9802.6	837.326	79210.5	557.443	114.974	3.58696	10111	20928.6	2.1	0.147826	0.66087	3152.11	7687.54	8151.59	2136.4	569.083	737.543
Plate 10_1	G10	PA14_68250	NA	PA5166	sigma-54-dependent response regulator transcription factor ZraR [Escherichia coli]	43.8889	5234.44	2419.7	9781.84	0.0909091	885.185	21.8182	9533.51	7101.27	43.8519	2462.91	2243.71	462.653	162.182	19783.1	214.899	44553.7	697.633	8.43771	1451.83	146.434	21402.6	1064.2	7496.44	667.677	64351.2	464.892	98.5993	0.296296	8276.04	17150.9	1.15152	0.612795	4.3064	2529.72	6094.08	6388.32	1667.52	410.327	581.438
Plate 10_1	G11	NA	NA	NA	NA	38.1	5170.23	2177.35	9573.48	0.0392857	862.4	17.3357	9694.05	6799.86	45.9821	2526.11	3450.97	552.611	111.232	19999	173.818	44667.6	674.225	6.71429	1526.14	114.804	20781.9	1142.53	7748.16	677.525	64239.5	456.729	99.9286	3.39643	7250.72	17561.9	0.657143	4.43929	0.121429	2558.89	5825.57	6024.24	1378.35	392.982	583.15
Plate 10_1	G12	PA14_38200	NA	PA2035	MULTISPECIES: acetolactate synthase 2 catalytic subunit [Enterobacteriaceae]	57.2575	6237.58	2983.09	11832.8	0.188841	1107.62	23.0386	11960.4	8698.31	59.6567	3056.12	2785.04	653.155	166.416	24729	278.773	54507.3	839.76	7.66094	1832.76	169.309	25433.1	1363.56	9609.18	845.292	79476.6	598.155	121.185	3.81116	7908.02	22205.1	2.28755	0.257511	3.06009	3362.43	7640.05	8290.72	2148.3	470.219	705.845
Plate 10_1	H1	PA14_16040	xerD	PA3738	MULTISPECIES: site-specific tyrosine recombinase XerD [Enterobacteriaceae]	127.573	6088.69	3747.52	10975.4	0.140244	955.585	21.2683	11407.7	9164.07	43.6768	2988.87	3914.82	726.238	391.756	23150	656.238	52868.8	1127.38	24.5122	1679.29	441.482	25446.8	1936.7	10052.3	852.274	72105.9	434.866	122.841	0.231707	5952.57	21476.3	0.841463	6.73171	5.84146	2989.46	6616.17	6422.36	1600.06	542.963	706.372
Plate 10_1	H2	PA14_27050	NA	PA2865	MULTISPECIES: membrane-bound lytic murein transglycosylase MltF [Enterobacteriaceae]	88.384	6191.28	3281.52	11627.6	0.151899	1027.69	23.2911	11573.8	8889.08	54.6414	2982.3	2136.76	527.203	250.899	24449	425.565	54643.7	938.987	18.654	1742.67	259.359	24757.4	1493.86	9318.36	785.426	79125.8	533.443	112.426	5.21519	9118.97	20815.5	1.05485	0.160338	3.46835	3039.19	7451.79	7504.12	1950.86	520.743	706.97
Plate 10_1	H3	PA14_68580	pckA	PA5192	phosphoenolpyruvate carboxykinase (ATP) [Escherichia coli]	68.3725	6282.1	3319.88	11898.5	0.14902	954.533	46.8118	11723.8	8908.96	32.7569	2993.95	3055.69	617.443	228.051	24240.6	358.839	53690.8	856.639	15.4824	1817.09	242.596	23232	1391.47	9505.29	717.145	81418.8	863.549	131.133	8.27059	8371.77	19026.6	0.705882	3.9098	0.294118	3257.01	7208.13	7191.63	1734.73	510.682	746.247
Plate 10_1	H4	PA14_61250	lysP	PA4628	MULTISPECIES: lysine-specific permease [Enterobacteriaceae]	88.1457	6078.33	3234.76	10575.5	0.15894	867.967	35.8013	12084.6	8870.25	51.7616	3047.25	3583.79	962.934	302.139	23540.8	493.854	51800.2	1119.91	17.3377	1554.95	332.821	25603.9	1741.83	10078.2	695.185	79376.1	785.232	133.993	5.84768	4545.33	20909.9	0.516556	11.5232	0.463576	3178.48	6496.77	5162.3	1868.72	500.636	717.033
Plate 10_1	H5	PA14_40320	xqhA	PA1868	MULTISPECIES: DNA uptake porin HofQ [Enterobacteriaceae]	65.7729	6147.33	3060.91	11632	0.0655022	984.996	39.4061	11973.4	8790.82	57.6507	3085.22	2553.03	581.009	244.629	23895.3	363.201	55265.7	781.581	15.4847	1856.95	236.904	24123.3	1454.33	9662.06	728.07	80887.8	840.258	125.341	2.36681	7321.68	21872.8	0.729258	0.222707	0.379913	3113.55	7521.07	7851.95	1975.57	485.197	753.511
Plate 10_1	H6	PA14_65160	NA	PA4933	NA	56.4919	6074.78	3089.82	11959.9	0.0121951	912.033	36.2358	11889.8	8627.86	45.374	3081.23	2746.74	584.919	217.553	23508.8	348.675	53900.7	928.329	15.4553	1785.23	215.589	23433.1	1478.7	9353.75	755.951	80098.6	911.61	126.142	0.130081	8428.48	20339.6	0.0813008	0.170732	0.256098	3005.17	7494.27	7792.78	1810.28	514.081	760.683
Plate 10_1	H7	PA14_01300	coxA	PA0106	MULTISPECIES: cytochrome o ubiquinol oxidase subunit I [Enterobacteriaceae]	53.6358	5154.26	2431.64	9787.52	0.203704	852.667	22.6296	9596.22	7042.29	48.1975	2550.69	2040.54	419.34	157.849	19412	244.642	44358.1	694.71	7.97222	1470.77	172.849	20989.3	1110.05	7423.87	595.79	63423.7	492.312	101.312	2.65741	8037.95	16375.8	0.385802	0.114198	0.179012	2422.81	6248.52	6956.85	1207.57	398.315	605.799
Plate 10_1	H8	PA14_42900	NA	PA1669	MULTISPECIES: type VI secretion system membrane subunit TssM [Enterobacteriaceae]	50.2888	4969.34	2525.33	9807.42	0.177019	876.913	21.5901	9572.87	6899.96	47.6522	2505.91	2214.63	426.618	146.022	20059.2	238.565	44405.8	698.702	9.5	1539.8	137.258	20055.5	1189.25	7482.51	602.009	63869.1	493.407	92.3043	2.53106	7824.23	16482.5	0.667702	0.385093	3.4472	2489.42	6249.37	7162.8	1635.39	395.938	598.283
Plate 10_1	H9	PA14_42820	NA	PA1677	MULTISPECIES: hydrolase [Enterobacteriaceae]	42.6873	5546.43	2496.43	10052.6	0.0521173	825.59	28.6026	10056.2	6867.26	48.1368	2594.42	2884.06	540.971	170.909	19841.5	224.059	44055.3	723.414	10.1466	1499.76	153.326	22231.9	1119.73	7542.72	636.094	66564.7	632.518	107.101	0.28013	6744.24	16948.6	0.319218	0.29316	1.9316	2457.77	6497.25	7208.8	1619.58	400.743	639.355
Plate 10_1	H10	PA14_72690	NA	PA5508	MULTISPECIES: glutamate-putrescine ligase [Enterobacteriaceae]	37.3208	5664.33	2784.77	11335.8	0.505119	933.652	30.1843	11185.7	7798.18	55.2218	2906.88	3556.58	562.686	162.887	22739	235.181	51039.1	654.123	9.41297	1734.6	155.7	22873.7	1280.91	9081.73	739.416	75730.6	684.553	108.28	3.67577	8962.48	18241.2	0.0784983	0.798635	4.76792	2910.81	6963.17	7872.65	1159.48	468.42	669.908
Plate 10_1	H11	PA14_06400	NA	PA0491	MULTISPECIES: DNA-binding transcriptional regulator OxyR [Enterobacteriaceae]	52.0231	6005.6	3112.18	11858.6	0.192308	1045.32	25	11589.8	8500.82	54.0346	3111.21	2976.39	654.427	164.615	24083.4	271.615	56417.5	734.815	11.7077	1887.23	173.877	23588.8	1394.48	9916.66	745.077	77259.4	602.458	113.638	3.88077	8651.52	21289.7	0.153846	0.573077	2.74615	3043.15	7262.2	8027.6	1483.96	448.238	710.881
Plate 10_1	H12	PA14_50690	NA	PA1058	NA	40.7011	6147.12	3032.01	12290	0.0106762	1114.4	29.6512	11609.2	8333.07	51.9537	3059.78	2717.23	634.164	147.203	23983.3	263.078	53457.6	708.199	9.02135	1884.96	167.206	23766.1	1285.89	9044.03	822.217	77213.2	621.537	123.224	2.94662	9446.29	20571.3	0.708185	0.829181	3.18861	3099.45	7538.15	7340.56	1927.12	536.249	707.181
Plate 10_2	A1	PA14_53970	NA	PA0794	aconitate hydratase AcnA [Escherichia coli]	29.7869	4735.78	2383.25	11272.5	0.185792	348.563	57.9016	7131.77	6542.02	33	2252.29	1294.98	476.339	72.1694	18717.9	149.249	51817.2	365.377	4.39617	1063.83	88.1284	19043	456.451	8324.01	744.276	88366.5	949.082	99.6995	0.86612	8356.69	16661	0.166667	0.114754	4.18852	2438.98	5073.43	6959.13	453.934	277.298	420.587
Plate 10_2	A2	PA14_28110	NA	PA2782	NA	33.038	3917.26	2587.7	10688.8	0.0233918	346.19	86.6199	6745.81	6589.31	29.0497	2020.06	1330.58	511.792	80.5439	18654.9	168.696	52008.7	388.336	6.9152	1036.58	85.6725	18866.2	528.363	8540.45	594.781	80884.5	941.076	81.883	0.403509	6768.36	18215.9	0.22807	0.192982	0.675439	2031.89	4753.87	6462.86	874.322	276.547	399.061
Plate 10_2	A3	PA14_59970	NA	NA	NA	28.4151	4050.53	2618.19	10725.4	0.0550459	354.555	88.8417	6660.17	6301.01	30.8211	2047.92	1685.79	585.899	80.4472	18867.8	153.36	50424.4	378.337	3.47936	1085.93	94.4587	18551.8	502.227	7915.42	681.408	79040.2	984.323	91.195	0.194954	7310.23	15721.7	0.309633	0.307339	0.649083	2301.27	4948.6	6742.01	888.493	296.959	400.466
Plate 10_2	A4	PA14_66800	NA	PA5055	NA	33.9421	4046.95	2755.97	10910.6	0.265789	355.366	108.621	6933.76	6771.01	33.8711	2120.38	1734.78	472.247	81.6053	19214.4	186.405	51076.5	466.758	6.68421	1105.74	106.621	19564.5	567.895	8362.58	700.611	80956.5	947.279	95.3895	0.715789	7348.55	16834.3	0.239474	0.202632	2.05526	2391.87	4974.29	6820.49	1028.48	307.495	401.058
Plate 10_2	A5	PA14_13130	NA	PA3923	NA	41.2333	4044.14	2810.86	10875.7	0.183333	360.794	76.2444	7013.15	6703.6	36.8139	2183.02	1549.02	633.111	101.003	19194.4	208.422	51572.1	512.306	9.68611	1098.28	132.858	19642.8	579.503	8844.79	663.631	80795.9	922.383	93.1917	0.494444	6034.64	17686.1	0.113889	0.258333	0.266667	2470.13	4834.18	6690.57	663.842	299.703	412.625
Plate 10_2	A6	PA14_03560	NA	PA0274	NA	29.5872	3968.68	2753.56	10711.8	0.110565	335.646	58.4988	7104.2	6362.12	33.4914	2148.28	1684.28	575.455	75.2531	18794.9	160.034	51364.9	369.275	4.67076	1135.55	93.7813	19421.8	511.774	8912.87	663.818	78396.7	962.604	86.7789	1.21622	6372.61	16982.5	0.125307	0.140049	0.727273	2353.95	4990.75	7060.39	464.022	293.523	404.383
Plate 10_2	A7	PA14_10040	NA	PA4163	NA	41.4444	3852.58	2904.13	11075.4	0.0296296	355.81	109.798	6849.83	6345.71	38.5309	2093.17	1513.52	515.235	108.995	19035.7	216.953	51751.2	407.733	8.19259	1125.4	126.684	19385.6	574.425	8581.55	645.052	78147.6	967.884	79.2889	0.493827	6527.99	16644.5	0.449383	0.261728	1.44938	2320.4	4938.49	6766.3	991.363	305.674	400.393
Plate 10_2	A8	PA14_56450	NA	PA4342	NA	33.1598	4038.94	2941.27	11237.8	0.0411622	350.705	99.5908	7345.34	6487.39	34.0121	2216.89	1687.92	577.998	84.7022	19512.1	159.475	53182	384.22	5.04358	1182.46	99.7409	20185.8	533.523	9030.75	730.155	80724.5	1026.29	86.5157	0.220339	7102.05	17421.9	1.09201	1.07022	0.503632	2476.27	5221.48	7122.66	932.6	323.663	433.86
Plate 10_2	A9	PA14_66020	NA	PA4993	NA	36.2568	4170.28	2769.28	11262.5	0.150617	363.035	56.1259	7196.99	6740.56	35.2765	2157.94	1412	556.467	76.3951	19391.2	167.338	52426.3	341.993	7.61235	1177.71	96.1358	20004.9	544.78	8819.4	707.716	79277.7	960.536	89.1654	2.63457	6805.21	17562	0.451852	0.148148	2.53827	2509.44	5164.74	7335.78	607.398	311.23	413.042
Plate 10_2	A10	PA14_72580	znuC	PA5500	MULTISPECIES: zinc ABC transporter ATP-binding protein ZnuC [Enterobacteriaceae]	44.9258	4167.6	3015.04	11680	0.069378	369.158	62.988	7208.24	6667.19	35.0239	2249.36	1673	524.711	110.416	19455.7	199.199	52253.6	532.632	6.32297	1183.06	127.926	19896.1	617.634	8426.9	689	84505.5	973.285	97.4737	2.14593	7298.7	17203.3	0.425837	0.373206	0.267943	2448.98	5270.2	7274.95	706.507	337.586	433.072
Plate 10_2	A11	NA	NA	NA	NA	35.6443	4096.14	2700.89	11055.5	0.0412371	369.51	103.693	7308.89	6800.04	36.75	2165.18	1471.05	532.755	86.3995	19705	171.24	53702.4	376.807	6.0567	1170.77	101.814	20697.4	544.853	9192.62	699.848	79753.9	1050.91	78.0619	2.28351	6622.15	18507.7	0.5	0.0747423	0.175258	2468.72	5173.48	7466.14	1015.96	323.175	438.593
Plate 10_2	A12	PA14_66490	NA	PA5029	LysR family transcriptional regulator [Escherichia coli]	38.6788	4057.19	2778.22	10731.5	0.047486	370.732	100.888	7274.86	6527.43	36.9944	2123.26	1236.09	472.327	94.4246	19060.6	175.145	53872.6	458.341	6.84916	1166.36	106.416	20465.6	559.821	8869.73	715.561	77338.1	987.601	96.8296	3.75698	6825.83	18244.8	0.360335	0.0530726	0.634078	2347.84	5029.61	7296.79	1069.42	323.709	437.38
Plate 10_2	B1	PA14_56850	NA	PA4372	NA	36.795	4441.23	2824.73	11012.1	0.0720222	378.548	65.6704	7583.15	6699.34	32.0388	2231.13	1313.91	482.482	111.767	19818.8	192.873	54561.8	486.609	7.90859	1184.32	117.651	20821.1	565.13	9504.81	797.975	80100.1	1000.73	97.2715	0.601108	7525.65	18908.4	0.454294	0.168975	0.174515	2493.09	4964.98	7423.8	590.194	349.809	448.975
Plate 10_2	B2	PA14_04710	NA	NA	NA	35.0756	4107.57	2759.43	10836.2	0.0201511	367.015	57.204	7471.68	6444.52	28.7431	2220.57	1774.82	526.811	87.7406	19341.9	177.003	52593.6	385.834	5.88665	1194.47	104.859	20375.7	535.373	9377.86	756.791	79292.3	950.378	101.773	0.496222	7562.95	17906.7	0.0982368	0.59194	0.239295	2479.96	5123.67	7416.41	501.904	319.801	438.3
Plate 10_2	B3	PA14_44450	NA	PA1548	NA	84.3576	4267.78	3900.7	10994	0.10303	342.818	55.5818	7862.79	7523.05	29.2061	2170.61	1171.53	448.8	230.867	19600.5	472.339	57639.1	666.63	16.2606	1177.39	285.024	21051.7	977.321	9650.28	771.8	78147.1	942.018	80.4909	0.642424	3345.41	22839.8	0.442424	0.484848	0.0969697	2251.27	4838.1	6801.78	815.218	386.4	494.655
Plate 10_2	B4	PA14_02380	NA	PA0190	NA	39.2332	4203.52	3036.82	11146.1	0.0480769	389.538	125.192	7306.06	6610.81	35.2476	2261.6	1867.07	493.288	122.19	19623.6	215.755	51309	441.558	7.77404	1263.96	138.673	20468.6	633.238	8705.19	769.591	78872.5	1028.87	95.7572	2.83654	8416.98	16238.8	0.798077	0.353365	0.639423	2530.21	5251.49	7434.81	1106.03	375.474	445.082
Plate 10_2	B5	PA14_24890	NA	PA3030	MULTISPECIES: molybdenum cofactor guanylyltransferase MobA [Enterobacteriaceae]	32.6005	4174.99	2849.84	10563.3	0.042328	388.354	142.524	7340.16	6417.24	38.4683	2177.69	1397.64	426.722	90.0582	19469	171.854	51464.5	477.677	6.07407	1153.87	107.307	20520.7	545.008	8984.62	725.616	75426.6	1015.35	92.2857	2.56085	7407.81	17364.4	0.714286	0.283069	1.08466	2472.69	5050.37	7229.1	1258.24	353.222	429.476
Plate 10_2	B6	PA14_62000	hitA	PA4687	thiamine ABC transporter substrate binding subunit [Escherichia coli]	40.0285	4147.48	2730.47	10772.5	0.0740741	393.427	142.427	7432.42	6739.18	39.7293	2166.54	1547.99	580.1	94.9003	19659.7	187.883	51404.4	421.556	6.76353	1163.54	120.083	20826.3	600.259	8840.68	789.937	76476.2	1042.99	104.319	2.7208	6703.32	18106.6	0.290598	0.0712251	0.39886	2407.32	5063.22	7200.97	1291.01	337.165	450.624
Plate 10_2	B7	PA14_38800	pqqC	PA1987	NA	34.811	4407.4	2843.05	11158.6	0.0609756	356.412	83.4878	7754.73	6575.68	36.4909	2286.78	1466.53	559.482	104.652	19896	201.832	52683.4	521.976	5.72256	1196.42	136.143	21271	540.317	9188.21	752.579	81426.6	1008.14	102.287	0.64939	7089.11	18857.6	0.484756	0.256098	0.140244	2437.32	5110.53	7567.75	671.61	331.165	455.332
Plate 10_2	B8	PA14_69420	NA	PA5257	MULTISPECIES: protoheme IX biogenesis protein HemY [Enterobacteriaceae]	30.9101	4245.22	2964.58	11117.5	0.0502646	409.05	135.127	7507.13	6670.66	35.463	2243.77	1405.31	527.354	96.4868	20022.6	176.934	52523.4	475.802	7.77249	1274.75	129.91	21552.2	557.616	8455.97	771.778	78367.5	1076.36	101.516	0.362434	7614.09	17837.2	0.142857	0.121693	0.23545	2506.37	5477.44	7859.94	1210.31	375.228	440.563
Plate 10_2	B9	PA14_58360	NA	PA4497	MULTISPECIES: dipeptide ABC transporter substrate-binding protein DppA [Enterobacteriaceae]	32.1275	4272.61	2758.84	10988.4	0.0475	393.9	121.81	7603.93	6611.99	32.78	2285.19	1580.58	485.89	92.975	20022	171.66	51481.4	374.03	6.8975	1265.8	106.875	21433.5	523.2	8449.57	793.753	76792.7	1050.46	90.1725	2.545	7919.8	16510.6	0.1225	0.19	0.34	2513.64	5381.12	7516.43	1120.32	353.123	448.67
Plate 10_2	B10	PA14_29590	NA	PA2667	NA	33.0654	4163.66	3059.73	10886.3	0.0706806	412.469	103.547	7556.5	6568.78	37.288	2268.08	3017.42	608.623	112.738	19928.2	209.801	50641.2	521.725	5.71466	1265.74	124.259	21621.8	625.958	8794.82	755.233	75485.2	1031	98.6806	2.62042	7591.06	16247.5	0.445026	0.206806	3.04974	2493.77	5170.11	7694.16	1022.84	364.131	456.864
Plate 10_2	B11	PA14_69050	NA	PA5229	NA	23.9572	4161.19	2836.24	10857.6	0.104513	415.857	102.242	7488.84	6424.31	35.7767	2227.66	1782.15	549.283	74.9644	19679.2	128.501	51077.8	342.188	4.21615	1263.01	79.5558	21460.9	466.169	8699.88	744.789	75867.1	1050.14	93.6912	2.06888	7899.92	16497.1	0.484561	1.74109	1.87411	2482.68	5329.84	7811.26	1056.92	360.221	452.96
Plate 10_2	B12	PA14_01160	NA	PA0095	type VI secretion system tip protein VgrG [Escherichia coli]	22.1332	4116.74	2691.15	10311.2	0.0532688	384.973	58.4262	7294.86	6210.96	29.4358	2210.41	1516.21	502.293	79.5278	19357.3	127.499	50895.4	391.121	4.65133	1270.14	88.891	21249.2	506.501	9062.25	732.351	72446.5	1013.71	95.4576	2.22034	7672.7	17307.9	0.389831	0.392252	2.79903	2415.3	5067.7	7651.2	562.341	344.305	439.201
Plate 10_2	C1	PA14_72110	NA	PA5464	NA	32.012	4471.75	2793.34	10682.1	0.0215311	439.132	126.615	7488.95	6587.7	32.7153	2224.12	1485.26	497.289	96.1579	19892.9	158.478	50862.3	374.562	6.54306	1264.14	103.694	21912.4	542.256	8368.79	812.419	75997.1	1048.94	111.079	2.13636	7848.25	17273.8	0.282297	0.184211	0.160287	2604.35	5352.48	7664.02	1192.83	379.596	455.309
Plate 10_2	C2	PA14_48210	NA	PA1239	NA	31.494	4255.08	2807.96	10462.3	0.0767386	413.585	121.671	7534.28	6504.57	33.8465	2259.86	2101.98	585.866	94.7842	19733.2	168.055	50456.1	384.609	6.31415	1220.43	94.4412	21391.2	527.336	8212.28	784.014	74159	1024.6	95.4988	2.53717	7613.43	16213.1	1.08633	0.741007	0.498801	2470.35	5256.34	7676.55	1141.06	349.24	476.396
Plate 10_2	C3	PA14_11650	NA	PA4035	NA	32.7909	4364.04	2917.59	10671.8	0.271635	395.476	56.7404	7492.5	6485.36	35.5505	2287.4	1733.62	497.776	97.2788	20208	170.173	51169.5	460.305	7.86058	1253.92	112.752	21896.2	521.976	8449.97	776.19	74456.4	1014.44	89.8534	2.29808	7613.94	16575.8	0.423077	0.290865	0.180288	2515.87	5419.83	7998.19	485.861	364.298	445.546
Plate 10_2	C4	PA14_24850	NA	PA3033	NA	49.7351	4607.88	3076.78	10894.1	0.0432432	405.519	70.4324	7835.71	6856.74	36.4514	2384.55	2035.42	560.495	155.241	20419.8	261.068	50578.5	568.873	10.6568	1239.55	161.17	22012.4	615.776	9474.82	718.127	77003.3	1045.95	87.7865	2.85405	7442.76	17631.9	0.416216	0.364865	1.58108	2415.14	5260.91	7868.92	568.249	364.851	463.484
Plate 10_2	C5	PA14_42220	NA	PA1727	cyclic di-GMP phosphodiesterase [Escherichia coli]	40.8604	4295.37	2916.52	10193.9	0.00854701	394.915	155.011	7575.61	6995.64	42.9174	2293.27	2300.58	683.256	102.12	20272.4	193.513	50593.4	404.225	7.16524	1195.41	128.929	21936.8	557.786	9392.51	748.148	72692.4	998.467	106.98	2.04843	6338.99	17974.6	0.111111	0.193732	1.64103	2474.12	5208.62	7584.09	1404.38	358.162	451.567
Plate 10_2	C6	PA14_62590	panC	PA4730	pantoate--beta-alanine ligase [Escherichia coli]	63.3538	4300.5	3418.35	10198.7	0.346154	398.442	77.0923	7831.22	7128.68	37.4385	2289.23	2259.65	650.788	150.588	20598.2	322.388	51770.8	482.142	13.2731	1206.88	186.5	22675	745.238	9665.39	761.973	72496.4	1034.48	97.3885	1.33077	4082.1	20950.8	0.657692	0.280769	0.211538	2423.27	5089.45	7670.58	952.981	383.558	453.462
Plate 10_2	C7	PA14_14230	NA	PA3848	NA	35.4793	4168.61	2974.05	10379.3	0.0798898	432.606	152.011	7261.17	6518.21	36.2755	2308.11	1656.28	561.267	100.567	20258.1	191.292	52337.9	482.934	7.19008	1273.03	110.923	22410	537.89	9886.66	702.802	71978	1135.33	92.4077	3.42424	6680.43	19171.7	0.15427	0.077135	0.23416	2395.75	5276.23	7665.19	1355.27	315.507	445.237
Plate 10_2	C8	PA14_19390	NA	PA3457	NA	49.4751	4439.92	2924.2	10654.4	0.0331492	439.503	152.414	7738.15	6829.63	41.1354	2297.81	1933.33	662.942	117.619	20220.4	228.898	52323.1	489.204	8.24309	1326.44	125.959	22705.6	594.773	9158.12	777.075	73200.2	1132.47	105.544	2.80939	6701.65	18698	0.71547	0.11326	2.31768	2546.86	5321.2	8021.13	1362.36	364.975	441.406
Plate 10_2	C9	PA14_06400	NA	PA0491	MULTISPECIES: DNA-binding transcriptional regulator OxyR [Enterobacteriaceae]	65.722	4247.27	3063.4	9523.89	0.125561	375.09	122.583	7556.18	6841.15	36.4529	2232.87	4190.14	804.009	179.305	18923.4	311.211	48552.6	1010.4	10.2466	1154.12	227.444	22167.3	998.413	10070.2	729.973	67180.2	1001.43	84.9148	3.47534	3998.31	17742.8	0.96861	0.367713	0.901345	2230.11	4670.01	7006.63	1234.68	358.525	431.345
Plate 10_2	C10	PA14_13350	NA	PA3908	NA	30.8633	4143.43	2815.1	10178.2	0.0227848	418.01	105.605	7385.54	6456.23	34.3089	2169.88	1635.18	568.319	117.084	19902.6	191.605	50125.6	428.359	5.9443	1298.72	113.762	21898.1	581.152	8743.5	725.795	71235.1	1121.09	99.7519	1.51392	7502.12	17148.1	0.56962	0.0481013	1.04304	2474.33	5302.16	7885.26	1091.14	364.415	424.068
Plate 10_2	C11	PA14_30970	NA	NA	LysR family transcriptional regulator [Escherichia coli]	30.703	4387.23	2827.61	10297.8	0.0685279	430.614	111.551	7607.29	6653.93	39.5025	2269.86	1791.02	590.845	91.1802	20306	149.914	51509.2	381.03	6.49492	1292.9	91.967	22707.7	482.254	8730.87	775.85	71652.3	1105.04	98.8655	1.40102	7346.64	18199.6	0.13198	0.269036	1.82995	2543.85	5518.08	8129.92	1204.8	361.985	443.175
Plate 10_2	C12	PA14_45100	NA	PA1494	NA	28.2883	4595.11	2897.76	10696.4	0.114796	476.691	65.477	7800.42	6688.69	41.3393	2407.15	1607.45	551.189	90.2577	20790.6	148.342	52887.8	358.663	6.32908	1372.13	96.2041	23473.3	464.566	8678.05	820.531	75025.5	1133.06	114.288	3.21173	8107.29	17749.7	0.278061	0.122449	0.487245	2611.59	5581.97	8398.56	797.02	384.676	472.528
Plate 10_2	D1	PA14_56380	NA	PA4337	NA	47.5144	4796.31	2871.18	10359.8	0.0358852	472.72	114.34	7539.7	6581.31	30.6603	2306.52	1492.52	468.462	152.959	20052.3	226.775	48453.7	537.187	7.93541	1289.34	152.459	21913.4	570.761	7935.85	767.639	74110.4	1035.17	103.172	1.87799	8334.54	15636.5	0.655502	0.502392	0.358852	2572.39	5397.48	7850.18	1149	381.187	445.541
Plate 10_2	D2	PA14_68340	arcB	PA5172	MULTISPECIES: ornithine carbamoyltransferase [Enterobacteriaceae]	36.6287	4427.66	2932.74	10307.3	0.0891089	439.374	129.693	7602.02	6584.92	39.2624	2269.19	2175.91	562.347	103.594	20188.5	180.074	48882.2	408.371	7.34901	1322.2	123.79	22829.2	555.495	7952.98	785.886	71534.6	1040.24	106.911	1.03218	7622.74	15812	0.581683	0.101485	2.04455	2579.78	5499.95	8069.81	1160.24	379.95	480.2
Plate 10_2	D3	PA14_22530	NA	NA	MULTISPECIES: glutathione transferase GstA [Enterobacteriaceae]	48.3928	4266.99	2929.06	9993.05	0.0852713	423.313	74.3049	7631.61	6507.83	36.3773	2287.39	1974.24	560.661	106.984	19731.1	201.127	49227.3	452.752	6.67183	1292.71	120.475	22336.1	557.574	9319.24	762.432	68359.4	1050.95	97.7545	0.780362	7188.92	17165.5	0.589147	0.111111	0.410853	2423.49	5340.08	7901.18	565.685	365.871	448.734
Plate 10_2	D4	PA14_17960	glpK	PA3582	MULTISPECIES: glycerol kinase GlpK [Enterobacteriaceae]	43.2687	4292.95	2841.84	9809.06	0.126615	456.773	136.682	7602.79	6358.2	37.5297	2257	2255.21	573.416	112.659	19789.1	215.45	48443	438.034	8.31525	1304.04	126.796	22182.1	574.556	8831.87	751.736	67932.7	1073.76	95.8941	1.04134	7306.47	17039.4	0.255814	0.0439276	0.144703	2379.7	5218.91	7595.2	1322.43	357	444.07
Plate 10_2	D5	PA14_05130	NA	PA0392	MULTISPECIES: osmotic shock tolerance protein YggT [Enterobacteriaceae]	49.1651	4424.02	2910.55	9849.87	0.058104	442.006	146.443	7747.52	6485.09	34.6269	2208.24	1955.74	553.924	129.468	20144.7	205.018	50138.4	546.869	9.88685	1221.78	140.52	22751.2	607.214	8843.1	747.153	69980.2	1096.57	98.9694	4.33028	6849.05	17866.3	0.434251	0.0795107	2.21713	2382.9	5361.78	7804.3	1326.96	383.333	447.615
Plate 10_2	D6	PA14_04270	NA	PA0327	SdiA-regulated domain-containing protein [Escherichia coli]	41.1284	4333.58	2908.9	9936.14	0.0477612	435.564	153.284	7665.04	6717.79	36.5284	2271.51	1863.55	614.71	136.654	20333.3	229.561	50724.5	551.388	9.35522	1229.39	140.543	22948.4	616.666	9452.62	766.824	69183.3	1120.7	88.8299	1.07164	6548.72	18566.2	0.161194	0.391045	0.58209	2394.58	5203.51	7540.84	1480.22	354.361	452.854
Plate 10_2	D7	PA14_40910	NA	PA1826	MULTISPECIES: DNA-binding transcriptional regulator XapR [Enterobacteriaceae]	45.055	4526.31	2874.84	10193.6	0.0397554	447.979	77.1101	8002.93	6661.05	36.3364	2311.02	1736.21	539.81	124.416	21096.7	219.847	51786	419.08	7.40979	1318.32	126.26	23425.6	560.453	9174.31	766.37	72021.6	1153.72	95.8104	2.01223	7031.76	18311.6	0.889908	0.110092	0.599388	2492.35	5282.55	8107.24	685.263	364.731	476.419
Plate 10_2	D8	PA14_59960	NA	NA	NA	39.0725	4439.04	2922.83	10303.7	0.176166	458.368	79.8238	7715.01	6481.93	44	2315.55	1783.5	556.057	100.715	20311	186.826	50459.1	466.259	4.56995	1319.33	120.653	23512.1	501.72	8647.79	745.549	70873	1163.03	89.329	0.419689	7636.54	17375.1	0.121762	0.417098	1.31347	2467.61	5445.28	8185.65	769.744	364.808	478.176
Plate 10_2	D9	PA14_08280	NA	PA0640	MULTISPECIES: tail assembly protein [Enterobacteriaceae]	42.3554	4411.2	2862.39	10120	0.0220386	440.953	73.7879	7599.78	6436.64	38.6226	2353.16	1840.95	540.455	107.543	20319.7	176.829	51059	392.978	7.19008	1338.47	110.942	23109.4	485.895	9657.69	754.49	70456	1118.53	90.8182	0.429752	7398.36	18435.5	0.181818	0.0688705	2.57576	2462.23	5352.82	7964.98	598.424	345.744	477.931
Plate 10_2	D10	PA14_50930	NA	PA1036	NA	35.3984	4774.36	2949.62	10390.9	0.0302198	451.755	69.5495	7980.39	6654.11	38.8104	2411.69	1675.65	525.571	113.236	20444.6	186.527	51398.6	481.22	7.00275	1335.13	116.937	23423.4	505.426	8918.28	767.027	73720.1	1144.83	101.107	2.56868	8260.82	18297.3	1.16758	0.0549451	0.211538	2432.06	5595.53	8292.53	579.865	373.805	461.912
Plate 10_2	D11	PA14_34870	chiC	PA2300	NA	37.1969	4427.39	3019.27	10478.3	0.0332481	480.371	109.008	7787.31	6571.12	39.3887	2287.19	1926.76	558.949	107.43	20621	195.133	49557.7	405.322	6.49361	1342.65	134.806	23365.2	527.987	8471.07	775.862	72100.5	1181.3	107.987	1.47826	8160.68	17021.7	0.12532	0.421995	0.294118	2513.84	5682.1	8450.93	1115.92	391.35	471.373
Plate 10_2	D12	PA14_71670	NA	PA5430	MULTISPECIES: selenium metabolism membrane protein YedE/FdhT [Enterobacteriaceae]	35.7801	4350.54	2811.23	9852.32	0.0366492	478.903	108.421	7502.51	6419.84	33.534	2288.78	1864.87	531.458	101.715	20041.3	182.058	49024.7	382.634	7.31152	1341.95	114.864	23054.5	529.113	8710.31	762.809	68250.4	1077.17	94.1649	2.15707	7535.36	17001.1	0.623037	0.0811518	3.54974	2447.21	5542.29	8034.42	1169.62	383.736	460.73
Plate 10_2	E1	PA14_67050	NA	PA5076	MULTISPECIES: cystine ABC transporter substrate-binding protein [Enterobacteriaceae]	63.9151	4679.23	3427.79	10392	0.0954907	498.467	130.22	8056.48	6871.44	35.7613	2316.24	1739.98	521.159	200.7	20443.8	342.541	49406.5	609.321	13.7374	1326.85	223.568	23537.9	782.886	8509.78	824.363	70690	1051.34	104.098	1.18833	8052.36	16327.6	0.37931	0.3687	2.49867	2562.81	5621.77	8339.93	1276.81	432.172	471.31
Plate 10_2	E2	PA14_60290	pilW	NA	NA	160.209	4382.33	6128.33	10556.7	0.106164	424.158	56.387	7595.64	8081.99	37.3288	2354.65	3532.05	644.096	529.747	19870.1	1027.04	46160	1277.03	30.0377	1294.82	709.74	22568.8	1197.13	9090.57	799.432	65722.2	992.065	92.774	3.03425	5841.99	16300.1	0.256849	0.40411	1.4726	2259.89	5411.19	7644.47	943.099	578.373	460.969
Plate 10_2	E3	PA14_15720	NA	PA3764	MULTISPECIES: membrane-bound lytic murein transglycosylase MltF [Enterobacteriaceae]	41.2994	4608.03	2963.14	10205.7	0.0734463	477.356	82.7881	8074.72	6672.67	33.952	2361.31	2284.6	593.825	115.299	20782.8	196.627	51035.3	492.559	8.72034	1395.26	125.184	23690.6	575.294	9765.51	826.463	72105.7	1078.17	96.6045	0.175141	7380.95	18266.5	0.220339	0.169492	0.446328	2555.82	5605.44	8534.05	754.811	403.39	491.251
Plate 10_2	E4	PA14_63410	NA	PA4800	NA	48.7745	4401.92	3048.23	9935.6	0.100796	468.674	123.194	7562.14	6724.84	42.0318	2335.21	1929.52	545.576	150.265	19955.6	268.576	49102.7	577.228	10.3899	1285.27	162.183	23192.2	663.83	9061.3	775.3	67955.2	1125.07	93.7135	3.37931	7078.24	17777	0.190981	0.583554	0.437666	2376.44	5535.3	7858.03	1273.45	378.504	452.764
Plate 10_2	E5	PA14_66330	msrA	PA5018	MULTISPECIES: peptide-methionine (S)-S-oxide reductase MsrA [Enterobacterales]	44.9065	4334.75	3075.96	9906.62	0.146417	482.321	143.445	7847.72	6824.46	38.8193	2243.24	1783.97	608.885	140.829	20649.7	251.24	49974.4	484.96	8.40187	1282.63	155.95	23805.3	672.156	9365.91	767.573	68796.9	1132.03	103.928	2.04361	6718.04	18615.2	0.423676	0.47352	0.573209	2432.86	5442.18	8076.98	1445.5	375.875	479.377
Plate 10_2	E6	PA14_14230	NA	PA3848	NA	42.7375	4381.3	2951.17	10148.7	0.103245	462.28	91.3953	7898.01	6668.55	42.2625	2388.39	1966.53	580.923	122.245	20703	214.254	51684.1	411.962	8.35988	1354.87	130.156	24115.2	560.631	9449.91	801.065	71396.7	1186.91	93.3894	0.162242	7116.44	19099	0.112094	1.28319	0.442478	2423.19	5485.74	8086.72	768.988	387.791	471.345
Plate 10_2	E7	NA	NA	NA	NA	40.0755	3693.86	2770.99	10010.4	0.107817	426.429	91.1024	6922.91	6474.34	36.9191	2139.67	1763.74	582.539	77.4555	19640.1	226.941	48150.5	438.558	0.442049	1313.12	134.24	21988.8	573.965	8978.77	682.342	24217	1139.9	83.062	2.60377	6577.81	19301.6	0.0916442	0.156334	2.7628	2280.23	5290.44	7906.88	786.671	311.655	419.658
Plate 10_2	E8	PA14_41820	pabB	PA1758	MULTISPECIES: aminodeoxychorismate synthase component 1 [Enterobacteriaceae]	28.5127	4212.13	2794.97	9899.62	0.0507614	450.916	137.041	7420.57	6445.42	37.7335	2259.8	1868	525.198	98.4162	20008.4	198.703	49200.8	475.124	7.0533	1301.68	113.716	23087.2	518.51	8779.45	706.909	67816.6	1097.8	87.0406	1.60152	7477.89	17685	0.436548	0.106599	2.46193	2393.96	5531.18	8146.54	1323.02	332.901	438.213
Plate 10_2	E9	PA14_05560	NA	PA0428	ATP-dependent RNA helicase RhlE [Escherichia coli]	56.4598	4640.57	2701.87	9784.02	0.214559	441.429	120.199	8169.39	7077.35	49.0383	2425.67	2452.52	649.835	139.931	20893.4	259.034	51905.4	457.349	9.64751	1230.62	153.023	24451.8	657.448	9655.81	790.471	68788.1	1018.05	99.3257	2.52874	6356.19	18932.6	0.789272	0.37931	0.210728	2488.79	5328.06	7729.33	1097.54	366.088	468.356
Plate 10_2	E10	PA14_44540	NA	PA1539	HTH-type transcriptional repressor FabR [Escherichia coli]	34.7447	4366.99	2818.73	9951	0.0930851	464.407	63.4654	7778.62	6383.03	37.0293	2317.65	1814.25	575.362	95.242	20087	166.944	49437.1	353.657	7.17287	1382.22	110.896	23711.5	497.715	8088.2	753.941	68563.6	1103.84	101.245	0.515957	7517.8	18046.9	0.297872	0.159574	0.231383	2404.69	5651.01	8262.31	550.559	369.779	461.431
Plate 10_2	E11	PA14_59770	rcsB	NA	MULTISPECIES: transcriptional regulator RcsB [Enterobacterales]	52.3886	4444.3	3181.62	9929.69	0.0857143	492.943	118.503	7778.1	6787.16	42.5543	2278.71	1807.59	578.349	175.231	20100.6	297.294	48854.1	551.537	9.13143	1322.06	185.526	23624.6	703.071	9370.99	737.449	67823.8	1153.77	90.6943	2.70286	6952.71	18181.2	0.654286	0.194286	3.94571	2337.44	5475.07	7923.93	1193.16	396.794	470.294
Plate 10_2	E12	PA14_21940	NA	PA3251	NA	35.8804	4505.68	2818.53	10024.2	0.101781	499.438	121.046	7842.78	6587.95	41.4885	2329.32	1470.76	560.031	98.7379	20208.2	174.939	50471	464.723	6.78626	1340.53	110.354	24053.9	528.705	8601.56	774.247	69627.9	1134.26	108.285	0.175573	7422.51	18637.4	0.35369	0.173028	0.361323	2478.91	5825.06	8366.86	1199.22	374.031	457.458
Plate 10_2	F1	PA14_22980	gltB	PA3190	NA	58.9711	4822.65	3051.32	10146	0.0631579	525.816	135.75	8104.41	6897.44	39.2237	2372.28	1572.86	527.021	160.737	20453.9	267.824	50299.3	603.805	11.3105	1374.98	183.245	24146.2	691.879	8181.47	862.961	71281.9	1134.15	114.403	0.752632	7848.86	17840.5	0.302632	0.0578947	2.75263	2581.4	5773.96	8429.76	1418.33	420.882	493.75
Plate 10_2	F2	PA14_18720	NA	PA3526	MULTISPECIES: OmpA family protein [Enterobacterales]	54.5287	4598.72	2892.4	10085	0.107232	515.319	155.387	7811.11	6708.4	38.3766	2272.17	2276.28	564.833	144.511	19983	260.983	47278	576.097	8.89526	1310.53	164.943	23837.3	644.641	8158.88	783.698	69414.3	1115.89	99.5935	3.65835	7704.92	16493.5	0.493766	0.0773067	0.112219	2572.36	5743.31	8308.71	1448.34	388.077	474.781
Plate 10_2	F3	PA14_44400	NA	PA1552	NA	88.8302	4750.32	3271.26	9966.13	0.135849	481.691	102.551	8275.43	7258.01	36.1321	2304.68	2886.79	639.087	211.419	20711	379.668	50344.2	731.996	14.8377	1287.11	231.479	24778.9	839.019	9335.03	806.06	69764.9	1087.23	101.015	0.550943	5323.43	19505.7	0.743396	0.154717	0.483019	2427.45	5505.18	7803.47	1087.17	413.981	474.698
Plate 10_2	F4	PA14_45850	NA	PA1439	MULTISPECIES: DUF454 family protein [Enterobacteriaceae]	59.7263	4917.64	3122.39	10144.8	0.111732	494.922	170.087	8036.99	6842.28	39.9358	2317.82	2075.65	581.031	187.399	20310.5	326.57	47992.5	673.265	15.7821	1324.13	214.148	23145.6	705.894	8022.49	817.883	70509.7	1117.17	105.411	0.776536	7548.89	16655.3	0.329609	0.502793	2.92458	2457.91	5536.05	8080.42	1441.56	420.265	469.374
Plate 10_2	F5	PA14_06460	NA	PA0495	MULTISPECIES: 5-oxoprolinase subunit PxpB [Enterobacteriaceae]	53.1066	4519.01	2999.98	9820.26	0.0806916	481.205	141.813	7913.64	6967.19	39.121	2288.59	1797.34	580.98	136.207	19695.2	268.879	48948.8	590.213	9.68588	1284.43	167.098	24000.3	682.568	8472.1	796.937	67981.7	1129.31	98.0288	0.193084	6833.91	18549.6	0.458213	0.216138	2.64553	2422.22	5664.97	8086.1	1455.31	387.524	480.83
Plate 10_2	F6	PA14_31010	NA	NA	MULTISPECIES: Cu(+)/Ag(+) efflux RND transporter permease subunit CusA [Enterobacteriaceae]	31.8813	4388.47	2884.07	10329.6	0.0945055	507.22	62.9429	7597.93	6609.9	39.8418	2598.68	3245.85	675.103	105.811	20457.9	188.578	46573.1	417.666	8.31648	1406.34	123.934	24179.1	473.6	8317.96	746.015	68903.9	1147.11	96.6286	2.01758	7003.55	17500.6	0.12967	3.11209	0.538462	2510.44	5628.27	8498.63	575.554	380.923	435.444
Plate 10_2	F7	PA14_16620	NA	PA3693	MULTISPECIES: O-acetyl-ADP-ribose deacetylase [Enterobacteriaceae]	51.2139	4469.58	3009.78	9732.44	0.118497	491.497	153.023	7830.3	6653.54	42.3468	2280.13	1653.51	563.783	139.124	20184.9	254.127	49239	588.792	11.5202	1323.68	166.312	23766.1	646.425	8553.92	771.344	68508.7	1153.86	99.0578	0.439306	7111.8	18056.8	0.121387	0.112717	2.22254	2451.2	5602.35	8205.7	1515.22	396.96	476.046
Plate 10_2	F8	PA14_01010	NA	PA0083	NA	27.4582	4454.93	2624	9895.05	0.0244399	518.578	143.438	7646.29	6527.33	39.7963	2460.7	3490.62	847.373	77.1914	19945.4	129.442	44076.6	443.387	6.14053	1383.84	88.5967	23710.6	428.664	8235.98	749.9	68728.5	1199.37	107.735	0.769857	6229.67	16263.3	0.307536	4.90428	0.138493	2573.47	5754.2	8626.76	1302.37	368.403	452.332
Plate 10_2	F9	PA14_61610	NA	PA4658	MULTISPECIES: YbgA family protein [Enterobacteriaceae]	66.9516	4358.8	3455.97	9907.11	0.0387097	476.716	150.813	7733.83	7113.36	39.4387	2311.48	1659.6	574.797	202.487	20537.8	306.871	51078.7	490.277	14.4613	1327.77	183.2	24279	732.99	8854.41	705.052	69112.1	1182.51	91.6194	2.86774	7249.47	18925.7	0.783871	0.125806	0.603226	2382.19	5731.92	7861.86	1434.57	366.955	461.9
Plate 10_2	F10	PA14_14220	NA	PA3849	MULTISPECIES: nucleoid-associated protein YejK [Bacteria]	36.3306	4427.18	2840.42	9931.7	0.0162602	472.214	68.4499	7918.65	6507.35	40.2656	2331.09	1711.17	555.434	111.341	20350.3	208.602	49098.3	492.756	8.67751	1396.94	140.396	23988.6	552.791	8396.53	810.266	69689.2	1112.44	106.604	2.25745	7931.91	18002.8	0.319783	0.330623	0.379404	2489.36	5839.33	8585.15	602.767	403.932	479.081
Plate 10_2	F11	PA14_61220	NA	PA4627	MULTISPECIES: 16S rRNA (guanine(1207)-N(2))-methyltransferase RsmC [Escherichia]	30.2614	4811.38	2954.24	10332.4	0.177458	511.796	132.343	7980.16	6579.37	36.2782	2402.82	2837.85	700.384	106.499	20672.5	189.513	47945.5	471.245	7.84412	1434.07	115.266	24779.5	511.391	8218.67	772.727	70940.4	1207.08	112.844	0.270983	7959.87	16616	0.565947	0.232614	0.23741	2612.8	6018.39	8895.5	1306.62	395.995	463.686
Plate 10_2	F12	PA14_36330	hcnA	PA2193	NA	36.2773	4427.5	2698.73	9702.85	0.00589971	506.383	83.8112	8082.29	6673.17	42.531	2299.57	1465.48	460.507	115.065	20357	200.186	51415.3	522.392	8.15929	1305.83	122.422	24223	613.209	9371.5	752.015	68727.7	1075.44	88.8496	2.61062	7868.4	18640.1	0.0914454	0.498525	0.123894	2386.32	5641.52	8266.57	731.619	357.982	487.168
Plate 10_2	G1	PA14_34290	NA	PA2348	MULTISPECIES: pyrimidine utilization protein A [Enterobacteriaceae]	59.5492	4986.24	3062.96	9796.17	0.0437158	539.628	130.866	7903.69	6992.21	37.9481	2343.98	1427.66	523.855	209.519	20270.3	327.872	48310.8	666.456	11.5956	1329.76	224.418	23681.9	742.156	8137.99	852.702	69717.7	1048.99	113.91	0.546448	7903.84	17515.2	0.275956	0.125683	1.36066	2488.92	5557.49	7772.7	1481.25	428.634	495.896
Plate 10_2	G2	PA14_21280	NA	PA3305	p-hydroxybenzoic acid efflux pump subunit AaeB [Escherichia coli]	48.9089	4694.06	3005.46	10417.4	0.0527578	531.938	136.141	8029	6819.95	36.705	2416.35	1961.94	557.873	142.024	20622.6	241.05	48166	519.815	9.96882	1404.27	156.24	24352.3	621.192	7760.09	825.703	70120.5	1120.28	105.489	3.89448	8570.63	17093.6	0.419664	0.0479616	0.117506	2559.4	6062.53	8650.06	1390.59	443.144	489.71
Plate 10_2	G3	PA14_08780	rpoC	PA4269	MULTISPECIES: DNA-directed RNA polymerase subunit beta' [Enterobacteriaceae]	93.4296	4679.74	3155.95	9763.13	0.494585	523.466	170.848	8268.15	7149.57	52.213	2374.26	2970.9	829.733	238.209	19672.8	436.173	48892.4	665.758	15.4188	1291.82	284.191	24250.2	909.256	8082.3	815.332	67521.3	1014.81	104.567	0.277978	6864.83	15473.8	0.66426	4.07942	0.281588	2506.93	5540.16	7952.3	1858.16	441.267	489.769
Plate 10_2	G4	PA14_48190	NA	PA1241	HTH-type transcriptional regulator RutR [Escherichia coli]	42.496	4750.89	2919.44	9976.4	0	537.094	75.9973	8120.09	6606.97	44.7614	2359.44	2107.09	493.488	114.054	20745.9	220.029	48508.2	390.491	7.90349	1424.46	119.718	24401.4	562.617	8425.9	851.523	70528.2	1090.43	115.912	2.47721	9047.22	16842.6	0.97319	0.128686	0.412869	2543.67	5964.82	8610.82	749.716	432.914	494.759
Plate 10_2	G5	PA14_72960	NA	PA5530	MULTISPECIES: alpha-ketoglutarate permease [Enterobacteriaceae]	49.2569	4609.14	2949.68	9782.58	0.105793	489.232	93.2746	7680.06	6464.57	34.1058	2339.61	1845.77	512.569	128.277	19659.8	239.967	47307.7	427.529	7.81108	1325.54	150.139	23866.3	571.975	8504.95	768.421	68262.9	1086.46	91.6549	0.715365	7569.54	18075.7	0.367758	0.141058	1.97229	2392.63	5706.34	8363.1	788.96	381.275	454.632
Plate 10_2	G6	PA14_12730	NA	PA3953	MULTISPECIES: hydrolase [Enterobacteriaceae]	64.4527	4515.71	3052.54	9615.07	0.0830946	527.493	147.341	7934.91	6644.17	40.7966	2240.46	1883.63	620.948	160.117	19889.8	287.017	47843.3	597.424	10.8539	1300.36	175.284	23984.3	686.619	8746.34	771.344	67920.5	1105.28	104.665	2.15759	7010.63	17888.1	0.111748	0.117479	0.389685	2461.85	5672.29	8208.34	1549.82	401.845	466.871
Plate 10_2	G7	PA14_45610	cheZ	PA1457	MULTISPECIES: protein phosphatase CheZ [Enterobacteriaceae]	54.1821	4822.65	3039.62	10403	0.0982659	553.945	180.211	8211.85	7211.45	44.3266	2360.98	1557.38	560.315	164.171	21095.1	295.136	49993.4	621.746	10.5231	1428.62	182.104	25435.6	706.277	8655.67	866.728	71534.3	1110.63	122.457	0.745665	7983.57	18502.5	0.176301	0.0462428	0.289017	2665.71	6114.01	8777.05	1672.88	437.884	495.292
Plate 10_2	G8	PA14_49620	NA	PA1143	NA	55.7908	4540.4	3036.54	9646.37	0.104575	495.069	116.614	8064.99	6896.92	38.9248	2314.61	1597.42	572.84	158.925	20563.5	287.657	50675	562.542	10.8137	1280.98	174.301	25000.8	693.863	9812.82	764.327	68438.7	1158.32	92.4706	0.944444	7163.93	19448.7	0.205882	0.176471	3.11438	2462.8	5692.79	8291.11	979.464	380.412	450.314
Plate 10_2	G9	PA14_02660	NA	PA0218	LysR family transcriptional regulator [Escherichia coli]	47.2388	4558.14	3048.53	10061.5	0.0656716	511.719	95.8448	8050.21	6878.16	41.2209	2411.54	1622.24	530.621	146.973	20511.2	256.113	50322	493.334	8.07761	1378.11	152.272	25100.7	652.299	9375.69	798.86	69531.7	1137.88	106.23	0.576119	7757.1	18769	0.167164	0.886567	0.152239	2447.52	5943.16	8306.42	968.737	393.878	466.531
Plate 10_2	G10	PA14_47460	rnd	PA1294	ribonuclease D [Escherichia coli]	44.192	4736.71	2775.73	10044.9	0.12	475.133	80.5787	8102.1	6624.1	42.4267	2410.28	1728.82	628.944	140.664	20056.1	220.944	47945.7	411.136	7.78667	1335.73	141.469	23683.5	571.352	5620.08	751.029	68486.7	1111.22	111.357	0.338667	7804.23	18263.8	0.0826667	0.168	1.99733	2450.13	5770.15	8243.15	715.472	375.016	491.624
Plate 10_2	G11	NA	NA	NA	NA	40.599	4714.82	2947.53	10202.2	0.148438	534.479	121.435	8204.62	6974.17	40.3802	2398.21	1858.58	571.464	114.992	20835.2	209.591	49207.2	542.448	7.16927	1383.21	125.542	24867.2	586.594	8426.63	803.948	71558.2	1207.32	107.492	2.35417	8644.75	17702.7	0.190104	0.09375	1.74479	2628.78	6140.48	8856.63	1192.66	427.19	466.083
Plate 10_2	G12	PA14_42030	NA	PA1740	NA	43.4974	4791.3	2840.31	9750.21	0.165789	561.342	128.392	7919.42	6830.86	37.15	2344.52	1271.76	508.739	133.405	20291.3	218.839	49024.2	473.782	6.84737	1391.99	144.205	24778.5	579.768	7868.97	833.842	68987.5	1088.28	114.555	3.36053	7971.04	17467.2	0.239474	0.05	0.0605263	2511.75	6080.1	8791.3	1264.75	404.458	474.713
Plate 10_2	H1	PA14_48470	NA	NA	MULTISPECIES: deaminated glutathione amidase [Enterobacteriaceae]	63.9481	4854.49	3108.77	9817.62	0.0846995	541.279	76.1503	8318.74	6748.39	34.4426	2351.78	1683.58	511.005	157.623	20505.2	285.366	50148.6	568.131	10.6694	1384.65	183.522	25169.1	684.265	9180.87	839.254	67943.5	1123.38	104.664	0.382514	8077.64	18280.5	1.07923	0.147541	0.306011	2546.11	5797.85	8163.03	722.956	429.295	513.052
Plate 10_2	H2	PA14_38780	pqqE	PA1989	MULTISPECIES: GTP 3',8-cyclase MoaA [Enterobacteriaceae]	49.9064	4784.68	3010.84	9851.08	0.0454545	542.332	134.882	8189.86	6905.45	31.6283	2328.96	1367.01	489.896	161.43	20296.9	258.893	48396.2	476.93	10.508	1377.35	179.455	24938.4	674.086	8637.9	759.631	68869.9	1110.09	94.8743	3.39305	7258.76	18013.4	0.299465	0.200535	0.34492	2452.63	5940.13	8170.88	1481.16	390.029	481.816
Plate 10_2	H3	PA14_46670	NA	PA1362	NA	21.8356	4696.05	2579.98	10167.1	0.0594059	538.998	73.9584	7933.15	6541.4	34.6317	2585.32	3198.41	672.081	76.1485	20369.7	128.15	44881.9	285.095	6.80792	1438.27	86.0277	25074	401.507	8962.58	780.028	70191.9	1207.68	108.848	2.79208	6608.64	17644.8	0.188119	0.213861	3.32475	2647.6	5876.85	8735.11	592.75	357.446	465.853
Plate 10_2	H4	NA	NA	NA	NA	49.8431	4722.79	2873.45	10008.2	0.0504202	518.703	77.3249	8229.74	6800.04	28.5518	2403.1	1485.92	536.826	132.182	20321.1	230.409	49767.3	527.143	8.2493	1367.84	147.941	25137.9	600.381	8509.65	767.333	69410	1208.15	103.496	1.43978	7008.06	18473.1	0.151261	0.0448179	0.266106	2506.87	5963.57	7953.31	681.703	401.146	502.947
Plate 10_2	H5	PA14_27560	NA	PA2823	NA	64.8324	4623.74	3158.89	10021.9	0.0941176	523.915	149.553	8341.3	6849.13	38.0765	2380.89	1474.29	530.756	186.468	20550	322.415	50262.8	555.703	9.46176	1418.48	202.315	25150.6	771.812	9090.42	767.694	68599.6	1109.07	102.609	1.60588	6995.94	18589.4	0.0794118	0.641176	2.51765	2476.19	5993.49	8199.41	1540.15	421.038	503.424
Plate 10_2	H6	PA14_62380	NA	PA4713	NA	36.0899	4624.53	2845.98	9781.69	0.0661376	529.981	160.862	8076.49	6719.2	32.8042	2389.04	1561.33	537.196	130.767	19985	212.926	48262.4	451.82	8.59524	1350.12	129.757	24776.7	617.206	8472.52	760.132	68256.3	1172.3	103.989	1.25661	6839.46	18595.1	0.293651	0.15873	2.87302	2390.7	5831.73	7654.1	1521.52	391.693	486.45
Plate 10_2	H7	PA14_28590	NA	PA2748	type I methionyl aminopeptidase [Escherichia coli]	43.7739	4995.46	2870.66	10435	0.132979	544.237	82.6197	8300.77	6833.49	40.6676	2502.61	1715.69	578.899	139.168	20883.6	224.886	49369.5	455.947	8.35372	1454.86	145.697	25326.8	565.38	8485.28	788.617	71867.2	1152.91	111.048	0.332447	7591.9	18634.5	0.204787	0.611702	2.70479	2542.7	6054.38	8749.77	833.529	413.572	498.46
Plate 10_2	H8	PA14_03700	cysP	PA0283	MULTISPECIES: sulfate/thiosulfate ABC transporter substrate-binding protein Sbp [Enterobacteriaceae]	47.8556	4755.09	3013.53	10222.9	0.0626703	544.341	156.779	8240.67	6927.02	43.8638	2457.41	1738.23	652.61	127.73	20329.4	238.64	48817.1	467.202	8.19074	1441.37	147.223	25188.3	657.858	8307.13	805.55	69183.8	1139	109.338	2.19074	6915.54	18482.8	0.302452	0.705722	0.60218	2483.89	5991.23	8791.9	1587.5	414.022	510.752
Plate 10_2	H9	PA14_06420	NA	PA0492	MULTISPECIES: 5-oxoprolinase subunit PxpA [Enterobacteriaceae]	65.7578	4557.86	3158.32	9909.87	0.136646	530.407	88.8292	8300.82	7072.68	41.6832	2454.46	1393.04	539.435	162.578	20610.6	306.699	50744.8	502.171	9.72671	1425.98	193.043	25531.5	732.764	9511.75	698.755	68452.8	1155.22	90.2764	3.43168	6637.66	19339	0.254658	0.487578	0.481366	2368.13	5820	8172.25	889.755	382.717	475.112
Plate 10_2	H10	PA14_63120	NA	PA4774	MULTISPECIES: polyamine aminopropyltransferase [Enterobacteriaceae]	30.0886	4677.72	2834.12	10059	0.101266	574.699	149.223	8104.55	6804.48	42.6101	2486.68	1581.87	524.527	111.134	20501.9	198.266	48971.7	436.481	6.43291	1425.33	129.286	25614.3	572.223	8160.74	788.484	69250.4	1147.75	103.782	2.37468	7965.83	17382	0.351899	0.174684	2.29873	2527.98	6114.26	9105.05	1435.76	415.02	475.997
Plate 10_2	H11	PA14_18970	pldA	PA3487	NA	41.6992	4682.74	2851.02	9772.38	0.0379404	526.848	86.084	8169.57	6575.52	37.1734	2343.02	1299.76	505.878	134.463	19736.2	225.512	48428.2	449.19	8.71816	1395.28	138.466	24916.9	618.225	8568.61	689.873	68593.8	1109.17	110.062	0.531165	6861.99	18867.8	0.189702	0.168022	0.292683	2374.21	5993.06	8561.64	717.477	380.304	493.469
Plate 10_2	H12	NA	NA	NA	NA	59.9915	4601.97	2945.3	9783.74	0.104816	567.649	142.535	8350.21	6833.76	40.7309	2371.19	1239.18	502.584	147.72	20280.5	275.836	49827.9	430.439	9.88102	1393.67	159.513	25274.5	686.212	8572.52	766.527	68872	1103.65	101.218	0.521246	7364	18069	0.33711	0.0736544	3.30595	2405.91	6133.62	8939.52	1421.19	411.187	494.691
Plate 10_3	A1	PA14_39690	NA	PA1920	MULTISPECIES: anaerobic ribonucleoside-triphosphate reductase [Enterobacteriaceae]	39.7865	4808.88	2697.91	9711.69	0.0755208	531.438	57.9062	7810.03	6893.18	38.6354	2508	2739.29	583.021	119.346	20108.5	208.089	47009.8	545.414	7.20312	1370.29	130.198	24228	833.898	8225.02	703.948	69671.2	1124.28	102.281	0.674479	8459.95	16543.3	0.117188	3.64844	0.119792	2264.97	5823.65	8191.81	542.438	363.328	484.568
Plate 10_3	A2	PA14_00940	NA	PA0079	NA	31.4205	4425.57	2648.3	9992.19	0.03125	513.48	57.6705	7750	6897.16	34.5597	2478.87	2939.21	618.963	84.7301	20792.4	187.287	49378.7	467.062	5.20739	1435.76	100.372	25681.1	802.259	9064.41	696.966	68557.8	1203.64	82.1307	3.00284	7637.61	17659.7	0.261364	2.53977	0.423295	2290.63	5839.57	7605.94	568.545	338.483	435.92
Plate 10_3	A3	PA14_03310	NA	NA	NA	25.5758	4729.99	2576.37	10134.9	0.0870787	558.413	102.382	8292.01	6886.01	39.7612	2544.76	3083.64	612.051	83.0955	21060.8	138.48	49182.5	482.031	3.9382	1474.47	85.3989	26282.2	783.087	8434.58	767.258	71981.9	1177.86	101.677	1.88483	8306.55	16412.2	0.407303	0.289326	0.339888	2506.73	6287.02	9148.98	1147.92	428.638	474.447
Plate 10_3	A4	PA14_70010	NA	PA5303	MULTISPECIES: RidA family protein [Bacteria]	31.1217	4572.13	2549.57	9720.86	0.330435	522.322	59.4174	8249.82	6586.29	37.8696	2557.08	3396.38	656.496	82.942	20148.2	161.409	47711.3	533.652	4.29855	1514.9	101.293	26090.5	763.4	9357.69	724.272	69657.7	1162.17	94.5739	3.42319	7590.85	16942.5	0.0724638	3.24928	2.5913	2380.06	5926.09	8926.63	625.154	383.452	471.959
Plate 10_3	A5	PA14_17930	glpD	PA3584	MULTISPECIES: glycerol-3-phosphate dehydrogenase [Enterobacteriaceae]	113.79	4609.06	3583.69	10095.3	0.133758	523.083	50.1401	8539.84	7581.63	33.0764	2610.59	3155.82	874.032	245.745	20048.7	532.701	54780.9	766.223	18.2293	1576	327.541	26941.6	1243.17	8734.2	861.242	70110.1	1139.3	88.1975	0.700637	3575.79	22576.5	0.471338	0.140127	5.57325	2028.53	6022.97	7384.06	988.217	414.777	520.35
Plate 10_3	A6	PA14_60780	NA	PA4593	MULTISPECIES: macrolide ABC transporter ATP-binding protein/permease MacB [Enterobacteriaceae]	37.3084	4413.32	2758.01	9875.18	0.0605187	515.02	56.6744	7699.66	6549.23	34.5648	2456.44	3175.85	636.968	101.594	19754.6	184.248	47270.4	570.723	8.62248	1422.72	119.173	25861.4	796.654	9425.05	697.115	67718.8	1171.19	92.6686	2.26513	7199.11	16958.1	0.190202	0.293948	2.12392	2286.29	5640.74	8281.06	573.086	370.865	432.522
Plate 10_3	A7	PA14_31850	NA	PA2529	metalloprotease TldD [Escherichia coli]	32.1267	4558.92	2771.94	9931.76	0.0826446	547.46	60.6474	7994.8	6980.18	38.2645	2546.09	3257.9	633.32	90.0496	20308.9	182.975	48096.9	545.383	2.15702	1501.23	113.496	26047.2	823.165	9422.9	710.854	70614.7	1184.87	87.2727	0.402204	7396.2	17334.2	0.165289	2.93939	2.41873	2408.46	6091.38	9091.07	590.165	383.917	485.485
Plate 10_3	A8	NA	NA	NA	NA	29.3497	4539.72	2562.01	10015.2	0.0655738	544.164	51.9153	8207.81	6715.66	36.0601	2504.81	2924.07	586.73	89.306	20084.1	150.467	47656.5	543.456	7.2377	1523.35	97.8005	26316.1	717.156	8538.09	687.79	69326.5	1150.67	81.918	3.15301	7760.9	16721.9	0.114754	2.20765	0.308743	2398.95	6055.9	8875.48	524.538	380.768	480.585
Plate 10_3	A9	PA14_35440	ansA	PA2253	MULTISPECIES: asparaginase [Enterobacteriaceae]	42.3904	4444.87	2825.76	9953.57	0.11236	546.744	56.3736	8050.27	6877.89	35.6461	2428.34	2917.98	610.992	124.812	20276.6	208.652	47314.2	617.654	7.84831	1474.37	137.242	26194.5	807.205	8528.35	730.427	68148.5	1159.31	83.0562	2.66011	7769.5	16383.4	0.210674	0.418539	1.88764	2437.68	6061.34	8853.99	550.371	396.803	471.419
Plate 10_3	A10	PA14_09240	pchD	PA4228	yersiniabactin biosynthesis salycil-AMP ligase YbtE [Escherichia coli]	44.9313	4856.2	2626.9	10434.3	0.159341	574.637	100.843	8455.93	6873.16	42.544	2491.68	3183.68	705.03	101.69	20448.3	190.236	47798.9	515.277	6.17308	1564.27	117.821	26454.2	775.967	8286.97	709.025	71775	1224.09	88.8159	0.134615	8445.67	16041.5	0.126374	0.263736	0.115385	2457.32	6364.82	9443.18	1101.69	387.082	483.437
Plate 10_3	A11	PA14_53580	NA	NA	NA	34.8702	4660.52	2556.97	9620.28	0.159292	575.006	58.6313	8141.66	7064.17	34.2773	2507.36	2450.35	544.49	101.619	20334	186.342	49842.8	504.617	5.23009	1509.36	118.584	26830.1	715.224	8672.31	713.965	70404.3	1205.95	92.885	0.932153	7810.35	18128.9	0.0914454	3.12389	2.45723	2395.97	5943.46	8956.27	670.021	390.1	468.271
Plate 10_3	A12	PA14_40880	aphA	PA1829	NA	41.2238	4657.42	2630.11	9871.96	0.0406977	589.451	110.087	8212.8	6960.33	36.9128	2480.91	2474.1	512.584	102.759	20628.7	199.172	47760.5	508.767	6.68314	1502.95	126.439	26756.7	817.529	8417.94	776.959	70714.4	1191.88	95.2151	2.13081	8570.02	16193.8	0.514535	0.241279	2.36628	2460.28	6278.08	9082.83	1181.92	419.773	455.892
Plate 10_3	B1	PA14_13740	narX	PA3878	MULTISPECIES: nitrate/nitrite two-component system sensor histidine kinase NarX [Enterobacteriaceae]	35.6273	4801.95	2555.89	9873.7	0.0428954	592.008	97.1099	8203.57	6598.02	39.2654	2482.65	2848.12	593.078	99.5147	19891.2	180.542	46041.1	484.617	6.25737	1499.09	110.099	26339.4	823.611	8212.03	797.936	69922.8	1210.41	95.9598	2.50402	8555.18	15910.5	0.426273	0.477212	3.84718	2535.99	6122.23	9393.59	1112.88	429.493	487.697
Plate 10_3	B2	PA14_66600	aroB	PA5038	3-dehydroquinate synthase [Escherichia coli]	56.7449	4603.29	2646.91	9808.73	0.0680272	423.259	62.2755	8392.93	7090.74	70.3639	2469.76	3138.32	756.823	115.99	20145.5	239.69	50079	607.177	0	1510.31	128.201	26837.4	963.82	8413.44	798.279	68990.9	893.078	109.728	116.735	7481.1	18630.7	0.231293	0.183673	1.93197	2365.82	6066.12	8871.74	702.347	426.316	494.52
Plate 10_3	B3	PA14_41870	cysB	PA1754	MULTISPECIES: HTH-type transcriptional regulator CysB [Enterobacteriaceae]	39.472	4322.45	2713.09	9704.94	0.0590062	528.82	66.4379	7751.26	6698.58	38.236	2589.3	4551.42	815.484	104.432	19710.9	218	46285.3	492.559	2.63665	1481.85	120.932	26707.4	828.922	9057.23	764.888	67451.6	1140.04	88.2391	0.785714	6604.63	16968.3	0.350932	6.83851	0.164596	2305.4	5411.09	7640.19	675.584	377.832	430.981
Plate 10_3	B4	PA14_53160	NA	PA0859	NA	50.1687	4692.74	2925.1	9915.24	0.0993976	572.491	52.1657	8071.62	7183.86	36.9548	2500.47	3798.04	646.018	135.569	20683.6	279.229	46652	545.346	8.94277	1505.16	157.768	26729.3	890.925	8519.86	829.44	70734.6	1186.97	102.786	4.49699	8006.14	16577.8	0.153614	5.55723	2.13855	2515.79	6017.37	9003.64	794.786	474.458	493.642
Plate 10_3	B5	PA14_59950	NA	NA	NA	37.7301	4624.17	2652.49	9771.64	0.105114	558.543	108.531	7886.03	6774.22	37.5597	2496.3	3402.28	600.469	93.9489	20289.2	201.705	46256.6	554.25	1.68182	1480.32	107.568	26407.4	739.625	8090.31	783.281	69181.2	1162.86	91.5341	2.21307	7706.91	16892.8	0.375	4.86932	0.161932	2385.07	6100.17	9101.97	1237.56	413.625	485.463
Plate 10_3	B6	PA14_62510	gltX	PA4724	MULTISPECIES: tRNA glutamyl-Q(34) synthetase GluQRS [Enterobacteriaceae]	47.3141	4476.7	2582.49	9821.2	0.0951009	559.896	68.9741	8075.11	6563.88	34.6225	2460.4	3517.2	592.957	105.7	19574.7	190.49	45821	463.939	6.94236	1451.47	117.035	26146.6	737.96	8410.41	762.308	67948.4	1141.71	101.092	3.14409	7868.72	16763	0.302594	11.9107	0.443804	2437.17	5885.41	8983.08	616.513	409.366	482.009
Plate 10_3	B7	PA14_50480	flgB	PA1077	MULTISPECIES: flagellar basal body rod protein FlgB [Enterobacteriaceae]	22.9519	4692.16	2233.57	9712.9	0.112299	579.345	76.9385	8271.76	6571.49	42.5936	2416.53	3164.63	582.318	67.4733	19915.3	122.214	44445.6	399.725	1.78075	1390.37	76.2513	25885.5	663.313	8269.62	729.035	69128.2	1165.81	104.487	3.51337	7674.47	17250.6	0.0481283	0.44385	2.83957	2295.64	5894.68	9140.75	801.34	350.174	485.925
Plate 10_3	B8	PA14_15620	NA	NA	2,3-dihydro-2,3-dihydroxybenzoate dehydrogenase EntA [Escherichia coli]	39.2066	4237.16	2625.28	9631.33	0.0909091	573.281	92.7713	7738.85	6814.23	39.2314	2450.95	3137.75	545.868	101.669	19534.3	204.512	45178.1	596.697	7.18457	1480.51	127.97	25886.3	802.033	8384.81	699.207	66526.1	1144.93	83.1047	2.69972	8153.56	16772.5	0.438017	0.355372	0.112948	2275.06	5804.06	8656.11	1071.23	404.011	451.039
Plate 10_3	B9	PA14_67530	NA	PA5114	NA	42.453	4589.11	2664.5	9729.18	0.0712251	569.205	81.4729	8153.05	6745.67	43.3818	2494.56	3313.39	655.86	96.8376	20004.5	205.063	46011.6	445.254	2.67806	1470.9	113.638	26292.3	737.376	8116.58	751.271	69265.9	1204.27	95.1624	3.06838	8156.58	16967.4	2.35613	0.321937	0.139601	2402.81	5863.51	9104.12	875.55	394.453	457.983
Plate 10_3	B10	NA	NA	NA	NA	29.5387	4560.31	2558.01	9722.71	0.00297619	560.345	66.3006	8181.53	6773.11	37.628	2379.2	2950.67	589.083	84.3839	19748.6	146.952	47177.9	523.039	1.64583	1484.88	99.7619	26473.4	723.786	8415.51	760.369	68989	1151.06	86.6548	3.77381	8986.39	16932	0.535714	0.139881	2.72619	2316.85	6010.13	9227.44	610.821	392.488	484.36
Plate 10_3	B11	PA14_32110	xylZ	PA2516	MULTISPECIES: NADH oxidoreductase [Enterobacterales]	42.036	4578.78	2638.63	9716.33	0.0415512	565.316	61.1468	8376.45	6827.61	37.8116	2557.79	2633.67	554.042	93.7479	20587	189.795	46572.4	577.706	5.5097	1531.41	120.604	26728.1	738.521	8065.91	747.235	70017.3	1163.84	97.9391	0.185596	8936.5	16152.1	0.412742	1.68975	0.155125	2467.99	6231.18	9336.08	605.524	432.618	484.679
Plate 10_3	B12	PA14_51100	NA	PA1022	acyl-CoA dehydrogenase [Escherichia coli]	30.8025	4763.95	2505.86	9983.48	0.121019	608.968	67.9172	8543.15	6871.23	40.3981	2512.93	2490.43	572.334	93.9363	20876.6	173.927	49587.2	526.554	6.23885	1537.62	110.404	27576.6	744.911	8532.76	819.981	71743	1183.47	101.879	0.27707	9518.99	16657.5	0.117834	0.649682	0.238854	2487.28	6138.59	9219.89	674.064	416.076	482.309
Plate 10_3	C1	PA14_51420	pqsB	PA0997	NA	35.2945	4728.83	2570.91	9909.13	0.02589	594.693	114.136	8191.58	6746.64	41.3107	2533.5	5943.69	1658.04	98.699	20280.4	176.803	43026.9	487.638	6.13269	1509.61	111.625	27106.9	868.405	7909.58	846.178	69970.8	1161.37	105.188	5.14887	7033.3	12895.5	0.0938511	13.2201	2.77994	2331.02	5974.98	9861.72	1310.39	443.974	511.184
Plate 10_3	C2	PA14_68730	gshA	PA5203	MULTISPECIES: glutamate--cysteine ligase [Enterobacteriaceae]	45.7336	4385.95	2707.06	9475.27	0.0888158	548.743	70.0033	8189.89	7042.91	36.1743	2352.94	7437.66	1295.5	131.839	19641.7	234.076	43731.1	655.691	0	1481.51	144.842	26260.5	948.674	8476.68	802.414	67303.6	1143.22	92.3026	1.95395	4766.72	14221.6	0.388158	11.7599	0.542763	2325.86	2876.98	5806.62	936.961	403.533	482.332
Plate 10_3	C3	PA14_72560	np20	PA5499	MULTISPECIES: zinc uptake transcriptional repressor Zur [Enterobacteriaceae]	33.8534	4532.63	2545.99	9537.75	0.0703812	541.507	51.8563	7801.29	6640.11	36.6305	2534.7	3446.34	545.062	86.2669	19466.3	175.405	46819.8	431.05	7.33724	1456.4	103.434	26602	788.578	8898.4	723.795	67788.7	1184.61	85.9443	3.24047	7783.96	17098.4	0.0439883	0.225806	1.78592	2357.04	5866.87	8190.07	540.504	393.012	435.865
Plate 10_3	C4	PA14_67710	NA	PA5127	MULTISPECIES: tRNA (uridine(34)/cytosine(34)/5-carboxymethylaminomethyluridine(34)-2'-O)-methyltransferase TrmL [Enterobacteriaceae]	39.7012	4639.65	2507.59	7953.83	0.0762195	564.226	76.4146	8031.88	6665.36	39.0366	2488.65	3626.44	598.579	117.396	19138.6	219.494	43865.1	476.674	7.96951	1443.62	131.241	25415.2	780.393	8476.26	752.125	67374.3	1210.11	99.4909	2.10061	7480.4	17586.6	0.121951	9.48476	0.213415	2224.88	5823.48	8329.59	685.238	380.457	471.299
Plate 10_3	C5	PA14_50200	fleS	PA1098	MULTISPECIES: two-component system sensor histidine kinase ZraS [Escherichia]	30.6631	4446.7	2312.5	9488.26	0.126685	581.787	87.0216	8047.09	6550.94	39.5391	2455.1	3295.05	593.615	61.159	19640	146.067	43048	395.305	0	1418.78	89.876	26352.3	688.313	8452.07	696.957	67753	1195.69	100.213	2.48248	7205.11	18103.1	0.212938	10.4609	0.973046	2325.51	5856.32	8994.47	833.52	364.72	461.809
Plate 10_3	C6	PA14_47340	NA	PA1306	MULTISPECIES: purine nucleoside phosphoramidase [Enterobacteriaceae]	25.8889	4485.84	2634.76	9574.54	0.204678	554.702	48.5234	7787.99	6704.22	31.5585	2486.05	5869.51	801.74	72.9269	19608.2	148.158	44633.6	489.468	2.02047	1486.13	89.6199	26824.6	698.418	8939.62	733.342	67458.6	1097.55	85.076	3.28363	6653.91	15998	0.0760234	11.9795	0.137427	2315.3	5094.52	8351.3	571.535	405.143	467.933
Plate 10_3	C7	PA14_38420	NA	PA2017	SdiA-regulated domain-containing protein [Escherichia coli]	41.216	4519.97	2630.19	9794.63	0.106509	587.867	110.645	8022.22	6606.03	41.4231	2515.1	3568.88	587.509	98.4586	19744.1	202.441	46272	476.136	6.33136	1504.94	113.879	26891.8	785.71	8461.6	717.964	69265.3	1146.56	93.1834	3.82544	7799.36	17349.4	0.233728	5.52071	2.85799	2397.72	6042.95	9256.29	1372.9	404.663	487.388
Plate 10_3	C8	PA14_04350	NA	NA	NA	39.2934	4429.91	2638.87	9584.06	0.0688623	564.365	75.7485	8099.52	6634.92	38.5419	2485.6	3441.4	594.79	99.988	19967.1	197.841	45086.2	562.647	4.12575	1450.77	116.584	26273	764.186	8325.08	756.859	68570.6	1170.28	98.5449	0.790419	7832.4	16904	0.275449	0.613772	0.101796	2375.61	5797.89	9223.73	683.982	414.476	481.841
Plate 10_3	C9	PA14_46570	NA	NA	MULTISPECIES: multidrug efflux transporter transcriptional repressor AcrS [Enterobacteriaceae]	28.9021	4616.93	2550.6	9732.2	0.109792	607.027	102.837	8056.85	6730.33	40.7033	2447.62	3323.17	624.81	80.8546	19945.7	162.84	46626.9	514.187	3.08309	1526.27	102.964	27133.4	744.905	8297.25	752.092	69737.7	1214.36	99.6291	4.41246	8399.94	17153.8	0.0652819	4.36499	0.35905	2462.14	6266.28	9324.36	1254.15	407.617	480.629
Plate 10_3	C10	PA14_15270	NA	PA3773	NA	39.9646	4480.35	2462.71	9307.63	0.238938	572.882	117.448	8158.24	6680.51	40.6667	2354.67	3239.26	615.186	96.4513	19908.1	185.764	44699.5	472.879	0	1428.87	107.814	26080.8	726.796	8053.56	776.962	68349.4	1151.98	90.7375	3.16224	8647.49	15394.5	0.0973451	0.162242	0.589971	2409.44	6046.82	9207.14	1279.99	417.136	457.596
Plate 10_3	C11	PA14_03810	aguA	PA0292	NA	34.5781	4541.12	2542.93	9699.55	0.0575342	596.381	62.074	8234.38	6788.47	43.2548	2502.02	3640.84	637.679	90.4767	19815	173.499	46564.5	420.482	4.40822	1494.25	107.378	27010	725.866	8121.67	732.956	69741.1	1215.49	98.9836	3.70959	8252.18	16525.8	0.0438356	4.14521	0.139726	2448.06	6224.6	9472.42	698.981	438.29	489.937
Plate 10_3	C12	PA14_46300	NA	PA1402	NA	31.3112	4577.83	2444.73	9726.46	0.14121	580.689	114.294	8311.3	6649.35	43.7406	2398.86	2601.63	564.435	77.2882	20058.9	151.732	46769	425.484	3.02594	1504.16	91.1066	27055.6	706.735	8088.7	790.988	70211.3	1235.86	100.522	1.17003	8841.94	16809.5	0.432277	2.27378	0.469741	2435.47	6378.03	9248.63	1186.71	424.452	498.28
Plate 10_3	D1	PA14_08100	NA	PA0624	NA	37.7972	4939.49	2491.9	9752.83	0.0694444	642.458	102.883	8327.79	6735.34	38.6667	2534	3147.27	598.05	105.489	20001.7	186.544	45022.7	532.783	4.84722	1510.89	105.153	26378.6	798.689	7832.35	827.461	70952.5	1152.1	110.272	0.908333	8024.54	16834.1	0.0666667	0.161111	3.88333	2468.25	6123.18	8640.48	1241.98	421.456	507.547
Plate 10_3	D2	PA14_43180	NA	PA1649	MULTISPECIES: SDR family oxidoreductase UcpA [Enterobacteriaceae]	48.2126	4422.14	2653.29	9557.1	0.422414	577.368	102.595	7899.7	6923.64	42.5374	2478.43	3513.05	639.899	106.595	19674.4	218.261	44761.5	528.141	2.10057	1507.59	136.632	26364.2	827.152	8314.28	730.075	67490	1160.93	95.5862	2.19253	7725.8	16847.4	0.066092	0.603448	2.88506	2324.46	5958.63	8594.69	1261.38	424.532	476.25
Plate 10_3	D3	PA14_62660	NA	PA4736	NA	29.0609	4454.19	2488.33	9491.58	0.0969529	588.875	109.424	7840.77	6713.34	39.518	2420.16	3685.67	685.166	81.9751	19420.1	155.15	45041.5	509.263	1.45706	1461.91	86.4321	26640.5	734.712	8392.02	713.169	67689.6	1194.02	90.7368	2.41551	7536.28	17106	0.213296	5.49861	2.23546	2277.88	5982.01	8510.69	1298.27	393.673	461.726
Plate 10_3	D4	PA14_39460	NA	PA1940	NA	35.3571	4455.3	2587.67	9354.96	0.0952381	562.351	110.943	7714.7	6697.03	41.3958	2456.42	3731.63	633.824	106.821	18934.6	207.357	43239.5	574.289	5.84524	1411.69	121.226	26441.9	797.443	8274.12	768.357	66608.4	1173	87.5238	0.452381	7201.31	17116.3	0.681548	7.51488	0.291667	2285.15	5785.31	8287.47	1326.29	390.202	456.307
Plate 10_3	D5	PA14_59190	NA	NA	NA	38.032	4386.91	2638.78	9413.31	0.0348837	587.858	118.672	7993.99	6758.05	32.8983	2448.59	3578.69	602.256	93.9244	19631.2	192.424	44527.6	396.75	3.52616	1443.34	118.471	26691.4	765.802	8201.13	733.741	67463.9	1108.85	87.5058	3.59012	7573.74	16368	0.159884	7.39535	3.03779	2344.76	6042.43	9011.76	1300.69	425.512	457.174
Plate 10_3	D6	PA14_72400	NA	PA5485	MULTISPECIES: N-acetylmuramoyl-L-alanine amidase AmiD [Enterobacteriaceae]	41.8437	4363.3	2549.46	9273.7	0.0530973	599.649	114.012	7667.68	6726.58	37.5782	2390.99	3403.39	578.313	90.0855	19380.1	181.339	44771	549.177	6.31268	1431.48	104.156	26132.1	723.457	8493.85	721.608	65441.7	1158.59	81.7463	1.71386	7040.77	17414.2	0.0766962	0.451327	0.19764	2173.13	5844.76	8336.14	1385.99	390.106	438.186
Plate 10_3	D7	PA14_32280	NA	PA2504	NA	31.8827	4608.91	2510.69	9523.3	0.0277778	603.475	77.7963	8024.32	6492.36	40.0247	2481.53	3287.16	611.978	81.9722	19348.8	170.948	45685.9	450.204	1.7284	1531.2	99.8241	26599.8	741.685	8092.22	795.123	67337.2	1207.58	82.9352	3.30556	7176.29	18092	0.614198	0.475309	0.151235	2262.24	5973.34	8777.88	839.781	395.488	477.401
Plate 10_3	D8	PA14_40490	NA	PA1857	DUF808 domain-containing protein [Escherichia coli]	36.5392	4341.22	2551.03	9808.89	0.126506	583.184	73.5904	8074.25	6689.73	39.1657	2453.64	3538.65	595.31	95.0663	19851	188.313	45691.4	555.319	5.5753	1515.1	112.554	26982.1	769.855	8518.09	741.895	68457.4	1162.88	90.1205	1.71988	7586.02	17535.9	0.159639	5.12952	0.403614	2329.05	6040.15	9187.57	722.864	422.846	481.063
Plate 10_3	D9	PA14_58500	NA	PA4507	MULTISPECIES: homoserine/homoserine lactone efflux protein [Bacteria]	51.7066	4370.91	2703.94	9511.29	0.0826211	570.838	116.772	7805.8	6769.87	41.9658	2436.42	3554.63	606.473	120.271	19366.1	233.405	43918.5	455.148	0	1444.51	132.276	26326.9	795.687	8687.95	738.108	67100.8	1157.26	89.8462	0.301994	7651.63	16663	0.179487	0.458689	3.5584	2360.25	5772.54	8830.57	1349.39	405.684	430.08
Plate 10_3	D10	PA14_29770	NA	PA2653	NA	39.378	4851.85	2463.55	9660.09	0.267857	614.783	90.6101	8465.97	6640.54	47.9286	2505.13	3307.82	612.949	96.1845	19689.8	179.027	44798.8	472.372	4.32738	1468.07	112.324	26205	722.961	7602.69	796.095	70205.1	1144.27	95.5744	0.982143	8788.49	15740.1	0.193452	2.13988	0.10119	2332.57	6144.15	9426.92	1022.18	439.277	495.693
Plate 10_3	D11	PA14_34600	NA	PA2323	MULTISPECIES: NADP-dependent succinate-semialdehyde dehydrogenase [Enterobacteriaceae]	24.7576	4546.02	2473.03	9830.63	0.112948	601.923	68.6501	8217.85	6733.34	40.4656	2602.91	3165.68	648.342	68.5399	20079.1	134.306	46613.6	425.667	0.774105	1523.95	83.9835	27152.4	652.975	8350.71	778.893	69733	1202.34	102.939	3.66667	8388.9	17316.5	0.360882	1.00551	0.134986	2348.21	6131.15	9170.81	662.242	396.625	473.736
Plate 10_3	D12	PA14_18010	NA	PA3579	MULTISPECIES: glycerol kinase GlpK [Enterobacteriaceae]	27.1971	4579.86	2474.56	10029.8	0.0231884	629.22	80.9333	8271.73	6843.54	42.2609	2547.45	2859.01	602.223	80.1449	20310.2	155.983	46543.4	519.359	0	1540.84	89.1942	27325.2	662.159	7888.72	758.513	70303.3	1179.78	109.038	4.13623	8938.35	16381.2	0.237681	0.17971	0.695652	2453.1	6463.96	9600.59	961.093	433.913	465.843
Plate 10_3	E1	PA14_60080	NA	NA	NA	33.3203	4659.01	2569.48	9738.53	0.103064	608.019	64.3036	8093.42	6651.91	33.6602	2493.88	2945.24	609.989	91.4206	19600.4	195.412	44763.5	445.593	0	1529.23	122.401	26669.8	781.755	8346.76	822.086	68102.4	1134.65	107.437	3.13092	8119.63	16967.8	0	3.07242	3.00279	2457.67	6139.01	8864.19	689.669	432.54	475.482
Plate 10_3	E2	PA14_30010	nuoB	PA2638	MULTISPECIES: NADH-quinone oxidoreductase subunit NuoB [Enterobacteriaceae]	53.7785	4706.83	2843.82	9844.62	0.217993	582.896	50.4014	8352.71	7179.66	38.3702	2489.17	2045.1	593.848	123.574	20599.4	253.45	47695.3	642.491	3.02768	1534.74	134.609	27504.8	881.422	8515.6	826.619	71162.5	1070.23	101.958	2.54671	6995.33	19208	0.107266	0.15917	0.269896	2389.26	6205.97	8936.28	588.893	431.436	506.678
Plate 10_3	E3	PA14_35800	NA	NA	NA	37.4407	4501.18	2610.8	9658.46	0.101695	593.376	77.2684	8131.41	6769.21	36.9548	2515.31	3575.28	643.356	108.78	19481.1	207.771	44996.3	579.489	4.5	1473.91	120.119	26459.3	790.596	8595.8	764.198	66691.6	1120.08	92.6215	4.37853	7566.32	17063.8	0.019774	3.9548	0.228814	2347.08	5966.15	8755.75	697.438	419.314	473.494
Plate 10_3	E4	PA14_16580	NA	PA3697	NA	44.1741	4617.8	2556.92	9410.13	0.132911	570.633	71.3892	8188.64	6644.97	41.3165	2426.7	3797.42	664.693	95.0316	19103.3	188.528	43937.4	476.329	7.6962	1408.2	119.826	26432.9	742.104	8033.17	824.12	69530.5	1097.32	99.8608	0.759494	7739.28	15964.8	0.056962	5.87658	0.25	2367.05	5877.09	9110.02	785.839	445.801	473.915
Plate 10_3	E5	PA14_71580	NA	PA5423	NA	31.7911	4354.81	2465.31	9372.8	0.0779944	581.145	117.577	7722.8	6657.54	36.3538	2449.99	3466.76	588.727	81.6351	19348.2	175.097	43644.4	529.983	4.54596	1517.15	105.627	26254.1	721.738	8565.01	678.415	66998.4	1161.53	95.078	3.08914	7531.04	17122.7	0.48468	4.50418	0.342618	2256.18	6018.93	8544.68	1272.11	405.657	453.326
Plate 10_3	E6	PA14_21730	NA	PA3268	MULTISPECIES: Fe(3+) dicitrate transport protein FecA [Enterobacteriaceae]	25.5015	4478.54	2578.41	9578.35	0.0919881	576.071	73.73	7962.05	6595.14	43.0089	2508.03	3879.2	662.973	86.5045	19753.4	163.125	44711.2	414.312	4.29674	1532.28	86.2196	27062.1	681.279	8388.44	717.828	67380.8	1172.13	94.1721	2.1454	7154.82	17392.5	0.0830861	0.376855	0.130564	2268.75	5957.8	8666.57	819.899	378.021	450.083
Plate 10_3	E7	PA14_62880	NA	PA4753	MULTISPECIES: ribosome assembly RNA-binding protein YhbY [Enterobacterales]	46.0741	4981.19	2710.58	9903.2	0.10101	637.024	83.3906	8742.69	7212.03	37.6229	2591.09	4107.74	725.633	135.896	20647.4	250.939	45672.1	645.088	8.46128	1482.76	147.825	27407.2	860.327	8435.65	786.926	71657.5	1154.79	107.337	4.07071	7242.86	17532	0.144781	10.1414	3.31987	2353.27	6070.74	9417.67	893.525	452.643	534.582
Plate 10_3	E8	PA14_39980	qscR	PA1898	MULTISPECIES: transcriptional regulator SdiA [Enterobacteriaceae]	40.397	4293.18	2625.89	9467.28	0.0149254	587.358	73.2418	7769.48	7023.22	39.9015	2544.3	4045.1	702.549	109.836	19586.8	226.358	45001	602.307	6.71642	1532.73	132.096	26729.5	811.516	8800.39	677.284	67679.3	1170.63	93.5642	4.1194	7104.11	17177.6	0.0597015	4.92836	0.214925	2254.75	5805.19	8539.61	803.382	393.313	450.49
Plate 10_3	E9	PA14_05310	gshB	PA0407	MULTISPECIES: glutathione synthase [Enterobacteriaceae]	39.9404	4551.76	2604.75	9728.06	0.131661	580.903	76.2508	8221.71	6773.68	35	2519.18	8311.11	1311.59	87.1348	20077.4	203.031	45412.5	527.263	4.14107	1523.47	114.464	27257.1	771.508	8559.86	806.016	69456.6	1186.38	92.8715	1.18809	5826.34	14601.3	0.0783699	8.64263	0.0940439	2283.07	4503.28	8743.03	881.84	429.075	479.448
Plate 10_3	E10	PA14_69950	NA	PA5299	NA	45.5484	4712.23	2712.57	10160.8	0.0451613	598.726	93.1097	8606.96	7021.67	46.5129	2564.14	3681.93	651.11	101.984	20641.9	213.655	47025.3	569.503	0.732258	1528.82	117.548	27919.1	805.026	8386.67	806.916	71824.2	1143.97	108.265	4.62258	8863.72	16971.7	0.0612903	0.790323	3.04516	2423.74	6250.58	9683.73	802.561	464.103	472.584
Plate 10_3	E11	PA14_16750	NA	PA3681	NA	29.0472	4423.94	2447.58	9787.67	0.0916667	607.581	119.594	7919.24	6815.18	36.8972	2459.16	2945.18	580.006	76.0639	19779.2	147.3	45172.8	537.339	1.81389	1504.79	94.7139	26816.1	709.311	7956.06	714.858	68864.7	1207.05	97.6861	4.58611	8446.16	16592.3	0.075	0.741667	0.319444	2318.82	6207.63	9380.38	1228.33	417.389	438.128
Plate 10_3	E12	PA14_32440	NA	PA2490	NA	41.7864	4674.32	2538.48	9707.26	0.220065	624.961	69.9676	8571.33	6860.83	43.0906	2531.9	2698.23	644.401	97.822	20279.5	183.469	48226.4	485.282	3.13592	1510.51	102.301	28035.6	724.657	8969.35	771.854	69093.5	1229.23	104.773	2.73463	8877.46	18061.4	0.381877	0.0873786	3.18447	2374.28	6093.09	8857.83	759.906	407.463	498.298
Plate 10_3	F1	PA14_53340	NA	PA0845	NA	49.186	4558.07	2652.95	9866.31	0.0700809	636.569	100.326	8172.76	6924.83	35.2803	2453.98	2789.63	571.092	117.062	19978.4	227.065	45505.5	598.884	6.07008	1566.15	130.175	27026.4	880.364	8116.28	799.043	69917.8	1155.63	112.679	2.99461	8513.25	16473.2	0.444744	2.30458	1.68733	2412.01	6363.51	9594.45	1194.26	427.876	456.639
Plate 10_3	F2	PA14_23060	hexR	PA3184	MULTISPECIES: DNA-binding transcriptional regulator HexR [Enterobacteriaceae]	47.3923	4663.25	2577.77	9621.22	0.187845	630.964	112.26	8057.11	6778.24	44.7348	2434.6	3192.62	560.406	116.483	19621	218.218	44056.8	518.08	2.40608	1510.24	138.848	26682.9	803.693	7773.94	785.555	68374.9	1155.06	101.646	2.76796	8813.46	16384.5	0.28453	2.66575	0.185083	2399.78	6045.28	8844.14	1323.49	413.304	470.055
Plate 10_3	F3	PA14_38530	fahA	PA2008	NA	92.8523	4249.55	2859.38	9175.24	0.0397727	539.409	72.8068	8048.01	7040.76	52.1591	2528.53	4800.3	984.955	192.261	19090.7	414.625	46744	871.824	0	1545.43	238.955	27439.8	1251.27	9463.3	803.562	66246.7	1094.81	102.812	1.01705	4176.84	18473.9	0.5625	0.6875	0.454545	2170.73	5386.53	6469.18	939.369	406.364	466.5
Plate 10_3	F4	PA14_68560	NA	PA5190	MULTISPECIES: oxygen-insensitive NAD(P)H nitroreductase [Enterobacteriaceae]	51.1489	4943.98	2608.11	9715.08	0.0486322	616.301	130.21	8377.38	6708.16	48.0699	2498.9	3659.7	659.857	117.629	19842.7	210.495	43985.8	512.073	9.14286	1468.38	143.93	26544.9	812.365	7824.35	778.623	70121.6	1091.43	95.4711	0.93921	8193.75	16251.6	0.173252	0.240122	1.17021	2316.98	6226.39	9121.5	1497.03	428.398	473.052
Plate 10_3	F5	PA14_70530	NA	PA5342	arabinose operon transcriptional regulator AraC [Escherichia coli]	48.9467	4681.32	2625.7	9950.1	0.236686	625.518	112.944	8308.2	6952.33	42.7692	2554.53	3591.1	674.533	92.503	20185.1	216.524	44861.8	570.447	0	1507.16	115.027	27071.6	800.497	7873.05	811.109	69720.4	1175.68	105.225	1.38462	8066.2	16516	0.0443787	4.33432	0.550296	2402.46	6216.25	9595.07	1425.33	436.55	482.645
Plate 10_3	F6	PA14_26860	NA	PA2879	MULTISPECIES: LysR family transcriptional regulator [Enterobacteriaceae]	40.2976	4421.66	2587.35	9797.95	0.119048	602.798	119.009	7891.51	6680.22	36.6548	2515.97	3530.04	627.881	95.5685	19950.3	187.738	45627.2	455.006	7.50893	1517.04	102	26942.6	815.667	8493.66	720.003	67759.5	1223.16	90.8095	3.05655	7857.5	17157.5	0.708333	0.22619	2.82143	2324.45	6048.05	8645.68	1417.21	413.161	460.938
Plate 10_3	F7	PA14_00210	NA	PA0020	NA	37.2628	4580.57	2666.44	9796.21	0.102719	623.891	116.275	8183.82	6908.91	42.6042	2542.32	3848.41	620.076	102.39	20044.6	221.381	45251.5	592.082	5.19335	1544.86	132.855	27351.2	843.761	8458.96	801.843	71222.3	1180.09	99.9154	3.61027	8296.4	16702.8	0.117825	8.10574	1.7281	2441.85	6276.77	9557.48	1242.81	455.438	488.861
Plate 10_3	F8	NA	NA	NA	NA	36.76	4464.47	2631.28	9825.64	0.0485714	627.709	76.9	8218.72	6833.16	46.9	2565.14	3528.23	597.269	98.0657	20069.9	195.466	45287	488.589	4.5	1566.97	119.069	27446.3	799.774	8185.31	744.851	68699.7	1146.95	98.8429	2.88571	8152.36	17492.9	0.385714	3.72286	1.62571	2415.33	6232.43	9638.78	871.354	454.009	492.84
Plate 10_3	F9	PA14_66310	aceF	PA5016	MULTISPECIES: pyruvate dehydrogenase complex dihydrolipoyllysine-residue acetyltransferase [Bacteria]	62.3333	4752.21	3224.18	9669.87	0.0268817	548.882	77.4624	8495.23	7123.81	38.5215	2536.39	3141.59	577.172	171.876	20597.8	353.543	51022.2	522.823	3.15591	1450.6	195.253	28408.8	1035.51	8682.48	858.828	70373.5	1024.92	109.548	0.365591	6389.17	20594.9	0.526882	0.188172	2.25806	2225.36	6597.62	8443.39	948.763	496.403	481.64
Plate 10_3	F10	PA14_12100	dacC	PA3999	MULTISPECIES: serine-type D-Ala-D-Ala carboxypeptidase [Enterobacterales]	38.802	4607.63	2780.16	9741.6	0.0627063	612.634	75.0363	8586.97	6944.95	42.8878	2565.47	3755.15	662.934	106.419	20213.3	232.62	44899.5	405.112	5.0495	1555.35	143.812	27763.7	825.851	8409	818.97	70054.9	1196.58	99.2673	0.825083	8125.95	17959.6	0.0990099	5.64356	0.260726	2337.8	6099.4	9302.05	811.541	433.35	488.875
Plate 10_3	F11	PA14_68110	NA	PA5157	MULTISPECIES: multiple antibiotic resistance transcriptional regulator MarR [Enterobacteriaceae]	36.7826	4385.94	2591.64	9953.26	0.0898551	621.203	77.9913	8127.01	6887.99	39.7391	2574.96	3077.39	622.267	82.2493	20407.1	166.151	47675.4	531.577	0	1545.02	94.2203	28205.4	723.038	8606.14	735.122	69404.6	1208.81	78.2203	2.77681	8281.94	18151.2	0.176812	4.52754	1.33333	2339.69	6144.42	8682.7	735.907	380.33	466.275
Plate 10_3	F12	PA14_31560	NA	PA2551	MULTISPECIES: transcriptional regulator LeuO [Enterobacteriaceae]	27.6941	4535.93	2513.79	9743.64	0.0676471	646.988	128.1	8284.68	6602.36	35.8088	2533.25	2785.62	562.991	73.6765	20258.1	155.244	47030.9	526.55	5.48235	1571.89	90.1765	27636.1	676.412	8081.15	782.941	70043.4	1198.15	99.1971	3.77647	9384.34	16986.1	0.0647059	0.105882	0.111765	2369.17	6305.02	8723.27	1412.45	419.124	473.226
Plate 10_3	G1	PA14_55790	NA	PA4294	NA	46.6023	4749.82	2723.31	9776.51	0.0397727	600.571	58.7869	8168.11	6959.5	46.7131	2496.33	3265.24	636.477	129.619	19608.4	258.733	44196.5	682.457	10.2131	1521.85	166.585	26635.5	899.392	8075.86	740.881	69574.9	1131.83	97.6761	1.08239	7902.21	16653.3	0.0369318	0.338068	0.5625	2356.55	6190.7	9194.59	693.835	415.591	491.111
Plate 10_3	G2	PA14_64030	NA	PA4842	NA	47.2088	4774.43	2784.9	9894	0.115385	671.879	88.8599	8187.38	7189.25	38.3654	2609.42	3334.2	606.206	121.734	20832.2	245.245	44680.6	592.852	5.91758	1582.94	155.008	27227.5	942.942	8229.52	841.863	70278.3	1188.44	102.992	4.20879	9279.81	16089.4	0.615385	0.258242	0.736264	2593.23	6317.48	9618.89	1210.8	464.168	486.113
Plate 10_3	G3	PA14_24590	NA	PA3055	NA	53.0171	4662.65	2742.36	9882.44	0.02849	653.048	112.274	8257.18	7275.27	35.5954	2511.29	3217.4	626.966	124.644	20100.2	264.04	45540.2	661.496	0	1564.9	148.772	27644	918.316	8317.08	834.117	70059.5	1217.01	106.385	3.05128	9104.77	16274.4	0.205128	0.185185	2.79487	2454.11	6316.82	9584.3	1342.62	464.299	470.088
Plate 10_3	G4	PA14_55880	NA	PA4301	NA	47.4017	4611.47	2561.9	9552.07	0.118497	621.393	131.665	8042.79	6750.03	35.711	2468.86	3701.69	638.046	108.092	19954.2	247.529	44148.5	600.257	1.78613	1547.17	137.91	26661	843.783	8043.08	755.173	68056.7	1131.33	89.8324	3.50578	8057.98	16238.2	0.0693642	0.17341	3.19653	2338.83	6135.5	8883.45	1550.12	432.303	451.384
Plate 10_3	G5	PA14_44950	NA	PA1507	urate/proton symporter UacT [Escherichia coli]	47.1921	4690.04	2779.82	9839.79	0.0182927	595.738	142.591	8374.26	7005.28	35.8293	2576.05	3697.23	694.165	115.604	20531.1	219.442	45487.2	602.735	7.24085	1647.63	151.655	27750.8	814.878	8538.59	755.369	71009.9	1192.94	98.811	3.30488	8167.38	17127.6	0.0884146	0.27439	3.14634	2355.67	6234.65	9374.97	1419.81	463.149	493.948
Plate 10_3	G6	PA14_07900	NA	PA0606	MULTISPECIES: spermidine/putrescine ABC transporter permease PotC [Enterobacteriaceae]	41.1744	4679.34	2600.9	9926.34	0.127907	639.052	73.2326	8287.21	6756.54	42.2616	2591.65	3540.93	655.491	95.343	20527	206.631	45778.4	590.532	0	1516.79	132.331	27227.7	788.026	8109.98	810.509	69814.7	1102.25	109.82	1.65988	8116.25	16576.9	0.462209	3.19477	0.415698	2461.07	6247.24	9893.66	844.811	452.994	488.837
Plate 10_3	G7	PA14_16180	NA	PA3729	MULTISPECIES: flotillin family protein [Enterobacteriaceae]	39.9106	4566.82	2618.88	9826.43	0.108939	631.078	79.9413	8134.42	6850.51	44.8045	2580.36	3416.54	674.525	97.648	19667.7	177.751	44658.4	533.682	0.0363128	1545.6	116.634	27286.7	830.014	8453.2	777.76	68655.7	1108.51	105.807	3.51117	8152.99	17086.1	0.49162	0.340782	0.695531	2416.12	6158.15	9588.91	956.606	433.022	485.02
Plate 10_3	G8	PA14_70970	betI	PA5374	MULTISPECIES: transcriptional regulator BetI [Enterobacteriaceae]	36.414	4520.09	2435.13	9754.94	0.0437318	597.023	80.7988	8151.55	6722.25	42.3382	2587	3595.3	645.878	102.531	19716.5	192.347	44743.3	586.35	3.65306	1506.25	115.099	26980.3	828.052	8316.55	768.778	68541.8	1065.6	96.1808	3.41399	7655.92	17379	0.3207	0.291545	0.183673	2385.95	6243.38	9515.12	860.227	450.324	496.659
Plate 10_3	G9	PA14_58230	NA	PA4487	MULTISPECIES: YfaP family protein [Enterobacteriaceae]	42.0833	4599.49	2656.6	10030.5	0.0804598	629.356	72.977	8260.14	6915.91	44.9943	2616.04	3492.47	612.586	107.951	20377.9	190.871	46712.5	594.175	5.0546	1567.65	125.776	27646.3	831.273	8171.7	799.796	70349.9	1154.82	101.638	3.01724	8765.92	16730.3	0.0689655	0.425287	0.235632	2453.1	6387.24	10057.4	825.618	467.635	477.552
Plate 10_3	G10	PA14_70930	NA	PA5371	MULTISPECIES: acyl-CoA thioester hydrolase YciA [Enterobacteriaceae]	36.3343	4692.39	2429.69	9863.88	0.0887574	609.192	63.1982	8256.24	6640.81	37.6124	2464.86	4530.3	696.547	91.7751	19795.5	178.222	43709.9	556.299	2.38757	1500.14	105.346	26788.3	776.189	8122.99	789.476	69884.1	1064.44	110.657	0.136095	9280.52	15835.5	0.100592	2.67751	0.189349	2398.19	5913.46	9237.75	770.192	437.331	461.343
Plate 10_3	G11	PA14_16410	NA	PA3709	MULTISPECIES: glycine betaine/L-proline transporter ProP [Enterobacteriaceae]	30.0548	4549.83	2498.95	9896.58	0.0605187	616.375	79.1009	8354.37	6726.93	40.0086	2588.06	3224.53	642.922	59.0576	20171.6	129.187	46311.7	393.971	1.65418	1568.93	78.5937	27605	668.098	8494.33	751.614	69710.7	1179.27	100.112	1.83573	8900.93	17766.1	0.0518732	0.354467	1.77233	2417.11	6382.52	9520.68	835.444	424.337	476.308
Plate 10_3	G12	PA14_36680	NA	PA2156	endonuclease/exonuclease/phosphatase family protein [Escherichia coli]	30.8475	4564.86	2500.27	10016.4	0.058651	648.51	127.806	8174.29	6917.37	43.1261	2548.13	2802.2	612.604	78.2669	20523.4	164.003	46136	389.757	2.41935	1570.33	89.6833	27643.8	715.15	7997.93	791.176	71449.7	1143.24	93.7566	3.18475	9496.22	16478.7	0.0615836	0.1261	0.134897	2472.66	6447.51	9568.85	1408.64	470.109	455.704
Plate 10_3	H1	PA14_34200	NA	PA2355	acyl-CoA dehydrogenase [Escherichia coli]	36.9532	4685.4	2573.48	9715.57	0.0883117	642.203	60.4909	8194.46	6715.59	33.9169	2575.66	2687.74	584.242	96.7273	19841	227.564	44780.7	500.569	8.01818	1554.87	123.101	26898.1	878.309	8094.89	778.813	67339.5	1099.23	94.6831	0.449351	8116.18	17656.2	0.355844	2.7013	0.168831	2441.65	6153.91	8861.15	696.161	411.094	466.351
Plate 10_3	H2	PA14_16580	NA	PA3697	NA	45.3619	4541.57	2690.89	9816.29	0.058011	628.613	56.884	8283.66	6839.29	38.0525	2602.87	2949.04	645.699	111.602	20169.1	237.97	45733.4	539.069	0	1608.36	134.453	27304.1	946.619	8870.27	719.768	68316.1	1146.94	104.019	3.86188	7552.64	17925.3	0.251381	0.179558	0.414365	2481.17	6250.69	9331.75	697.362	414.953	499.146
Plate 10_3	H3	PA14_07380	NA	PA0568	NA	26.1475	4510.54	2389.3	10048.7	0.0348525	642.853	62.0831	8096.61	6742.34	42	2576.43	2748.73	597.871	68.4236	20335	153.429	46235.9	456.879	0	1550.36	88.5952	27388.7	814.067	8221.58	758.786	70217.9	1229.32	96.8767	0.504021	8077.21	17627.9	0.120643	0.158177	0.378016	2437.73	6360.3	9307.11	681.265	407.206	482.137
Plate 10_3	H4	PA14_67270	NA	PA5094	glycine betaine ABC transporter ATP binding protein YehX [Escherichia coli]	36.0171	4643.25	2532.14	9849.6	0.0628571	624.54	114.434	8289.27	6832.53	37.8229	2558.33	3213.99	609.109	98.3514	20037.6	188.426	45363.4	595.2	9.08	1549.37	121.894	27291.7	893.469	8318.77	793.817	69939.7	1157.78	91.66	0.534286	7823.11	16559.2	0.38	0.225714	3.43714	2417.18	6194.75	9361.69	1472.56	395.431	520.606
Plate 10_3	H5	PA14_19570	NA	PA3443	MULTISPECIES: aliphatic sulfonate ABC transporter permease SsuC [Enterobacterales]	52.0689	4680.11	2914.1	10299	0.143713	621.317	77.6946	8534.72	7178.12	33.4042	2604.05	3568.43	629.314	134.551	20932.8	265.766	46346.4	590.216	10.8084	1603.58	147.219	28042.2	885.039	8276.24	787.302	72709.2	1261.07	92.6018	3.02994	8133.55	16658.4	0.0688623	0.467066	0.437126	2439.19	6240.49	8826.81	824.79	449.096	497.874
Plate 10_3	H6	PA14_00770	NA	PA0065	MULTISPECIES: phosphoglycolate phosphatase [Enterobacteriaceae]	30.5994	4741.35	2599.5	9909.09	0.143646	603.5	88.2652	8394.4	6961.51	33.0387	2699.84	3362.7	666.566	89.0525	20459.5	163.666	45810.3	463.436	2.62431	1607.45	97.1685	28040.7	772.953	8379.14	780.928	71016.8	1247.68	101.221	3.70166	7544.43	17832.1	0.0690608	3.16575	0.218232	2495.53	6261.62	9089.27	786.848	422.845	472.434
Plate 10_3	H7	PA14_72740	NA	PA5512	MULTISPECIES: two-component system sensor histidine kinase ZraS [Escherichia]	30.518	4856.07	2503.89	10001.2	0.0831025	649.161	81.4903	8681.64	6895.16	41.0526	2653.96	3308.27	666.424	69.9695	20366.9	160.499	46183.8	495.197	5.14404	1575.75	84.518	27666.9	731.983	8375.36	709.13	70982.8	1167.76	109.535	1.15789	7859.21	17793.7	0.290859	3.20776	0.243767	2370.8	6310.24	8542.83	894.28	393.773	505.856
Plate 10_3	H8	PA14_39480	NA	NA	NA	46.9619	4469.8	2548.66	10154.9	0.0234604	631.293	85.2903	8186.15	7034.84	31.1789	2694.76	3212.98	604.569	100.915	20375	193.249	45895.2	507.399	5.52199	1554.64	103.974	28240.5	852.469	8542.35	740.343	70646.4	1163.94	89.3842	0.363636	7677.85	17634.7	0.181818	0.27566	0.0762463	2421.38	6213.03	7930	871.114	418.308	472.381
Plate 10_3	H9	PA14_70160	NA	PA5313	MULTISPECIES: putrescine aminotransferase [Enterobacteriaceae]	33.9432	4579.73	2513.9	10049.5	0.00852273	655.741	79.1506	8399.38	6909.69	42.9744	2650.76	2802.45	549.639	85.7841	20750.1	175.489	46849	521.295	4.4233	1606.66	107.795	27925.8	809.278	8176.97	789.597	70604.1	1206.31	110.588	3.66477	8495.37	17085.3	0.167614	0.474432	0.105114	2450.63	6380.57	9738.55	919.983	395.341	502.344
Plate 10_3	H10	PA14_40510	ccoN-2	PA1856	NA	34.8974	4649.37	2635.92	9962.07	0.1261	630.27	87.5806	8436.99	6878.75	38.6188	2627.67	2868.97	593.487	86.4047	20163.4	198.519	46466.1	464.305	4.42229	1574.35	111.651	28030.9	805.686	8598.97	757.384	69563.2	1136.33	90.434	0.741935	8548.08	17867.9	0.228739	0.193548	3.56305	2367.38	6355.95	9479.62	1009.24	408.977	491.941
Plate 10_3	H11	PA14_35940	PAGI-1(10)	NA	MULTISPECIES: medium-chain fatty-acid--CoA ligase [Enterobacteriaceae]	46.438	5658.6	3131.65	12465.1	0.0729927	813.066	163.434	10485.5	8762.07	53.1533	3125.26	3316.7	660.642	111.737	25631.5	223.865	56575.5	613.361	5.48175	1957.32	148.055	34872.7	978.869	10289.7	947.511	88223.8	1460.48	118.175	0.390511	10093.2	21471.9	0.0620438	0.383212	3.77372	3004.55	7793	12059.9	1697.01	538.971	605.715
Plate 10_3	H12	PA14_51890	NA	PA0957	NA	36.1495	5758.06	3086.32	12666.9	0.153025	835.68	155.783	8919.01	8818.32	49	3175.05	3139.84	677.527	103.071	26163.2	198.278	59237	703.078	0.181495	1989.95	127.665	35235.9	949.89	9917.19	977.416	88176.4	1494.2	129.085	4.87189	11013.8	20584.7	0.209964	0.715302	4.96085	3077.68	8268.83	12388.3	1876.35	536.263	552.043
Plate 10_4	A1	PA14_64320	NA	PA4863	NA	41.3118	5235.04	2584.55	10052.9	0.0702247	529.199	121.037	8415.14	7621.45	6.4382	2616.61	1293.26	464.596	119.18	21436.2	227.772	49592.6	727.275	7.9073	1537.71	129.969	27666.9	1022.62	8827.94	787.037	74953.4	1419.51	105.657	0.896067	8443.64	19830.2	0.0505618	0.0617978	0.252809	2571.85	6030.87	8217.03	730.716	371.711	497.008
Plate 10_4	A2	PA14_48020	NA	PA1252	MULTISPECIES: ureidoglycolate dehydrogenase [Enterobacteriaceae]	49.2	4850.03	2626.42	10303.3	0.656604	684.842	91.1094	8733.37	7867.91	34.766	2533.27	1370.82	547.517	106.2	21881.7	248.694	51759	600.177	3.24151	1523.46	138.464	28533.2	1106.45	8496.97	784.917	71407.5	1182.2	100.687	4.1283	8120.92	20154.2	0.0339623	0.460377	0.0867925	2444.82	6233.34	7858.07	1327.11	405.408	501.649
Plate 10_4	A3	PA14_15360	NA	NA	NA	58.6117	4798.35	2621.53	9983.01	0.047619	665.26	98.1868	8765.32	7381.91	33.3773	2552.52	1378.98	587.791	112.227	21298.3	248.817	49700.8	738.579	10.3626	1448.88	141.758	27874.9	1094.65	8479.03	779.429	68980.1	1119.5	96.4322	0.424908	7505.08	19648.7	0.29304	0.124542	0.0879121	2411.86	6243.88	8229.11	1377.38	406.681	497.718
Plate 10_4	A4	PA14_58670	ampD	PA4522	MULTISPECIES: 1,6-anhydro-N-acetylmuramyl-L-alanine amidase AmpD [Enterobacteriaceae]	49.7202	5952	3388.01	12869.8	0.178899	843.693	105.61	11330.6	9486.16	43.1697	3268.34	1843.13	717.665	132.881	27433.1	299.491	65490.8	823.261	6.71101	1898.28	167.161	36423.9	1466.16	11626.7	1013.11	87171.6	1438.89	118.174	0.683486	9732.68	26266.2	0.747706	0.192661	1.98165	3126.66	7817.89	10717	1266.96	494.353	635.445
Plate 10_4	A5	PA14_41070	NA	PA1814	MULTISPECIES: class I SAM-dependent methyltransferase [Enterobacteriaceae]	52.6283	4675.52	2676.2	9898.99	0.152416	649.929	79.0223	8630.32	7499.87	46.2082	2616.22	1572.24	551.312	107.097	21053.2	258.877	50739.2	596.933	0.509294	1534.87	141.03	28253.3	1081.39	9290.22	807.561	68568.2	1124.26	101.424	0.408922	7468.05	20502.7	0.315985	0.360595	0.226766	2431.13	6205.27	7698.68	991.067	394.067	467.472
Plate 10_4	A6	PA14_14280	NA	PA3845	MULTISPECIES: glycine cleavage system transcriptional regulator GcvA [Bacteria]	64.0316	5747.4	3650	12646.4	0.13834	817.909	101.893	10558.3	9088.11	47.4783	3230.14	1901.3	721.02	146.087	25778.8	323.569	62466.9	875.7	11.8775	1963.56	190.34	35169.1	1412.87	11991.1	984.972	86808.5	1423.4	124.478	5.0751	9770.97	24482.1	0.387352	1.30435	1.95257	3020.43	7815.02	9828.13	1148.41	517.727	615.605
Plate 10_4	A7	PA14_41490	nasT	PA1785	MULTISPECIES: two-component system response regulator BtsR [Enterobacteriaceae]	48.6332	4783.04	2861.65	10153.7	0.0909091	693.022	87.6489	8601.1	7240.55	35.0439	2630.53	1425.34	550.768	109.815	21126.4	229.091	50524.5	558.125	2.46395	1588.28	139.649	28495.5	1030.96	9140.14	802.815	69646.2	1163.39	93.5893	0.344828	7881.5	20626.9	0.231975	0.46395	0.128527	2478.24	6369.69	8004.41	984.019	390.893	508.047
Plate 10_4	A8	PA14_65270	hflC	PA4941	MULTISPECIES: protease modulator HflC [Enterobacteriaceae]	51.8083	6040.2	3455.17	12747.3	0.12782	849.09	106.752	10696	9096.16	53.4662	3170.68	2655.89	852.944	122.568	26204	274.842	60425	740.342	7.91729	1995.14	148.812	35373	1265.02	11639.9	1072.71	87730	1453.27	120.154	3.31203	9971.1	24058.8	0.206767	0.639098	0.214286	3141.03	7890.24	11521.7	1232.71	540.944	602.677
Plate 10_4	A9	PA14_61280	NA	PA4631	MULTISPECIES: dTDP-glucose 4,6-dehydratase [Enterobacteriaceae]	53.8042	5806.43	3399.51	12903	0.120833	803.425	92.9458	10927.5	9224.5	55.2875	3290.35	2144.66	850.071	144.092	26440.9	314.637	60245.7	712.546	0	1971.31	179.167	36251.6	1376.53	11476.2	987.325	87356.9	1405.73	103.258	1.2375	8796.85	25536.4	0.341667	0.225	0.6375	3110.75	8000.21	11171.9	1119.8	513.712	614.658
Plate 10_4	A10	PA14_70590	NA	PA5347	NA	35.142	5081.83	2762.48	10329.2	0.0936556	676.432	87.0211	8759.99	7293.7	43.1541	2621.6	1353.86	544.915	111.257	21167.8	235.58	49750	708.647	6.08157	1623.76	119.486	28216.5	1012.94	8930.2	795.701	71903.6	1145.33	102.574	3.07855	8451.69	20017.6	0.226586	0.29003	0.244713	2386.36	6556.51	8536.06	913.103	413.511	526.215
Plate 10_4	A11	PA14_13800	narH	PA3874	MULTISPECIES: nitrate reductase subunit beta [Enterobacteriaceae]	55.8796	5804.39	3359.35	12815.7	0.0985401	849.898	108.755	10695.5	9073.61	46.6642	3312.16	2089.64	739.434	114.325	26361.7	280.989	61872.3	755.438	9.11314	1998.31	135.77	35406.9	1259.32	11412.8	960.266	87673	1481.79	117.664	4.00365	10042.8	25548.9	0.29562	0.0948905	0.405109	3109.27	7972.98	11003.8	1244.49	500.161	604.799
Plate 10_4	A12	PA14_47150	cyoE	PA1321	MULTISPECIES: heme o synthase [Enterobacteriaceae]	38.0354	4803.79	2591.37	9990.05	0.0482315	695.463	88.7942	8769.78	7682.05	40.135	2710.66	1282.75	491.469	87.3312	21530.6	204.945	51054.5	620.518	4.81672	1571.31	110.82	29260.7	1057.52	9631.77	811.476	70747.7	1243.37	92.9711	3.24116	8258.7	21257.4	0.160772	0.0900322	0.350482	2460.71	6332.74	7911.54	1058.07	367.408	505.006
Plate 10_4	B1	PA14_33710	NA	PA2395	NA	45.6743	5032.29	2560.57	10219.3	0.045977	721.149	84.4943	9153.87	7577.5	39.0996	2670.7	1512.98	602.797	95.3985	21401.3	250.72	51734.6	618.506	8.75862	1651.54	133.954	29475	1148.69	9133.21	889.962	73476.7	1178.66	102.602	2.41762	8811.23	21292.9	0.0383142	0.153257	0.0957854	2558.51	6362.03	7798.07	1001.08	437.579	521.038
Plate 10_4	B2	PA14_49010	NA	NA	NA	56.5417	4830.66	2511.38	9651.99	0.0795455	669.443	87.4773	8837.45	7523.88	34.5	2592.12	2455.85	743.606	117.042	20832.7	276.674	48142.8	663.106	10.4924	1523.98	149.678	28637.7	1179.47	9024.21	845.58	70134.7	1118.92	107.076	4.62121	6843.95	20746.3	0	0.162879	0.340909	2467.28	6156.38	7659.7	1168.46	421.689	509.534
Plate 10_4	B3	PA14_57850	NA	PA4454	MULTISPECIES: outer membrane lipid asymmetry maintenance protein MlaD [Enterobacteriaceae]	65.5431	4846.63	2910.31	10083.6	0.0374532	691.513	95.206	8955.26	7679.65	33.6442	2647.2	2074.19	723.285	155.266	21359.9	356.91	48546.4	747.509	0	1553.63	217.581	28798.8	1244.25	9494.21	871.783	70870.2	1134.85	97.2322	3.01498	7113.63	21343.2	0.644195	0.0861423	0.11236	2531.52	6107.72	8444.68	1076.44	440.517	531.187
Plate 10_4	B4	PA14_68920	NA	PA5218	LysR family transcriptional regulator [Escherichia coli]	40.7879	4630.48	2626.23	9726.68	0.138047	692.007	90.6599	8386.39	7156.74	36.0101	2494.16	1471.57	579.838	113.125	20688.9	255.99	49201.7	608.148	9.20875	1532.34	134.949	27914.2	1067.46	8791.79	786.966	68623	1166.23	86.6061	3.6532	8281.33	20253.6	0.0909091	0.144781	0.868687	2285.89	6189.03	7094.64	1322.12	390.559	479.414
Plate 10_4	B5	PA14_10440	NA	PA4137	NA	56.6771	5851.51	3233.34	12410.2	0.139013	838.417	106.049	10718.9	9192.21	53.6502	3229.42	2125.25	845.951	132.175	26063.7	281.587	62998.4	827.659	0	2001.75	159.749	36142.8	1341.22	11624.3	1009.84	86247.4	1436.82	117.96	1.52018	9779.56	26296.1	0.130045	0.766816	2.29596	2983.21	7709.38	8964.77	1355.54	510.179	624.87
Plate 10_4	B6	PA14_72720	NA	PA5511	MULTISPECIES: nitrogen regulation protein NR(I) [Enterobacteriaceae]	55.5348	5552.4	3325.79	12555.4	0.1	823.787	111.887	10333.5	9232.62	40.3565	3201.48	2083.28	797.417	124.783	26047.3	334.957	61219.6	904.491	6.56522	1942.81	159.443	35810.7	1381.54	11960.5	972.222	85226	1403.18	110.843	3.14783	9666.01	26113.2	0.26087	0.486957	0.6	3026.33	7644.49	8759.4	1235.78	459.513	567.626
Plate 10_4	B7	PA14_53140	NA	PA0861	cyclic di-GMP phosphodiesterase [Escherichia coli]	43.2111	5139.63	2593.73	10129.3	0.0519031	735.173	102.865	9161.51	7664.89	35.2907	2651.79	1689.99	637.706	124.194	21311.9	267.772	49378.7	772.875	8.86505	1506.81	155.671	28376.7	1056.91	8453.34	857.467	72702.6	1201.34	111.401	0.965398	8691.12	20395.9	0.290657	0.114187	2.95848	2441.03	6493.08	8026.84	1519.37	452.855	546.055
Plate 10_4	B8	PA14_44850	alc	PA1515	NA	45.3225	4673.02	2819.24	10172	0.104235	671.73	94.8274	8530.11	7425.93	33.1824	2623.28	1585.45	593.394	110.27	21215.3	243.997	49463.6	649.785	8.21824	1579.55	122.508	28300.1	1050.88	9139.25	828.889	68871.4	1139.82	86.7752	3.57655	8250.36	21228	0.254072	0.283388	0.221498	2435.02	6326.83	7911.55	969.378	400.046	480.45
Plate 10_4	B9	PA14_66400	NA	PA5022	MULTISPECIES: mechanosensitive channel MscK [Enterobacteriaceae]	44.9393	4936.53	2623.8	10182.9	0.0958466	689.946	95.6709	8820.42	7289.59	36.7636	2631.11	1630.43	564.412	103.514	20729.3	217.684	49360.3	621.47	2.02236	1582.77	126.636	28357.4	1056.76	8701.04	845.821	70601.9	1181.8	98.5208	0.974441	8876.33	20510.2	0.140575	0.14377	2.09585	2444.4	6381.68	8705.28	985.173	430.741	502.412
Plate 10_4	B10	PA14_30540	NA	PA2595	aliphatic sulfonate ABC transporter substrate-binding protein SsuA [Escherichia coli]	48.9927	4893.02	2797.13	10187.1	0.0509091	675.964	78.24	9088.2	7598.08	38.52	2624.23	1528.14	548.516	108.913	21580.2	221.815	50005.5	590.691	1.93455	1656.28	144.364	29255.9	1069.21	9291.21	883.902	72020.6	1171.62	102.473	3.25091	9042.96	20876.8	0.0690909	0.101818	0.632727	2600.51	6573.81	8472.97	979.251	441.505	515.735
Plate 10_4	B11	PA14_46510	NA	NA	NA	39.7958	4812.68	2525.61	10054.8	0.0900901	700.252	82.8949	8587.72	7473.16	32.5225	2556.86	1500.22	554.108	83.1441	21130.5	192.853	49072.1	610.709	6.7958	1598.85	106.655	28198.4	998.748	8418.4	831.757	70738.8	1195.33	84.3093	3.72673	9091.4	20564.8	0.522523	0.102102	0.204204	2486.89	6348.71	8503.26	899.919	423.36	517.982
Plate 10_4	B12	PA14_17780	NA	PA3595	shikimate transporter [Escherichia coli]	47.4198	4957.89	2785.99	10447.5	0.0648464	725.181	82.0034	9092.54	7778.83	34.6587	2655.2	1424.59	588.775	108.529	21578.4	207.334	51606.9	534.358	7.17065	1630.25	114.256	29381.2	1073.53	8780.25	890.959	73868.2	1173.81	107.314	3.0785	8967.66	20841.1	0.365188	0.300341	0.549488	2698.43	6600.58	8812.29	981.444	452.488	520.137
Plate 10_4	C1	PA14_07290	NA	PA0560	M48 family metallopeptidase [Escherichia coli]	49.2896	4919.67	2644.41	9813.91	0.414141	730.515	93.4209	8764.03	7503.19	34.8788	2670.38	1867.68	626.034	101.886	20821.1	253.997	48779.3	620.593	4.01684	1544.17	134.293	28933.8	1206.64	8888.59	875.828	69416.4	1203.29	100.657	4	8666.98	19341.1	0.218855	0.299663	2.16835	2519.11	6404.12	7574.84	1509.35	445.623	517.327
Plate 10_4	C2	PA14_45250	NA	PA1484	MULTISPECIES: nitrate/nitrite response regulator protein NarP [Enterobacteriaceae]	63.9167	4826.23	2803.62	10257.8	0.06	696.793	82.42	8928.28	7690.59	31.0367	2592.21	1548.34	586.353	141.627	21201.7	326.947	50338.1	793.57	3.26667	1620.48	186.047	28974.6	1195.25	9022.43	868.453	70382	1161.47	101.677	2.91667	8396.08	20909.3	0.626667	0.113333	2.99	2583.43	6388.69	8190.14	929.863	459.143	500.74
Plate 10_4	C3	PA14_24440	NA	PA3069	NA	59.3885	4749.48	2889.66	9992.78	0.0304054	664.419	76.8682	8671.94	7628.96	44.3378	2612.17	1899.55	679.497	136.294	20859.8	327.27	47471.7	845.912	0	1550.41	180.73	28269.5	1177.6	9023.62	817.253	68442.7	1119.04	101.693	1.68919	6996.33	20935	0.0574324	1.18919	0.273649	2493.57	6197.43	8047.38	901.845	447.787	484.101
Plate 10_4	C4	PA14_13630	NA	NA	NA	53.3131	5099.18	2676.03	9999.9	0.111111	698.98	89.7946	8839.21	7623.74	34.9529	2484.58	1828.98	659.434	139.024	21242.1	307.572	46361.9	755.886	10.4377	1550.03	174.081	28176.7	1128.42	8380.8	849.094	71039.5	1087.45	110.215	0.717172	8792.12	19156.6	0.0538721	0.632997	0.111111	2476.72	6288.45	8099.23	1406.6	478.626	507.912
Plate 10_4	C5	PA14_14020	NA	PA3862	NA	43.5993	4784.22	2855.99	10318.2	0.020202	698.542	85.3906	8988.08	7461.15	41.8485	2657.07	2058.83	734.461	109.421	21765.6	259.175	49472.2	621.966	5.2862	1578.02	153.33	29318.9	1090.03	9291.38	842.222	70169.6	1184.08	100.178	2.36364	8018.55	21271	0.0673401	0.222222	0.23569	2516.54	6329.83	7897.11	1088.81	424.266	495.539
Plate 10_4	C6	PA14_19620	folX	PA3439	MULTISPECIES: dihydroneopterin triphosphate 2'-epimerase [Enterobacterales]	58.1043	4838.13	2481.62	9729.87	0.147826	713.713	87.1826	9101.32	7608.41	50.6696	2615.37	2855.83	1008.42	118.557	21101.3	260.604	49031	747.2	8.51739	1526.07	137.783	29735	1276.35	9674.69	805.496	69714	1205.77	108.974	1.18696	5281.24	22245.3	0.76087	3.14783	0.173913	2495.3	6128.45	7042.14	1000.69	405.7	514.057
Plate 10_4	C7	PA14_54040	NA	PA0789	MULTISPECIES: proline-specific permease ProY [Enterobacteriaceae]	53.1286	6001.71	3410.41	12420.7	0.0705394	864.286	106.498	11192.8	9357.46	51.249	3159.05	2589.49	897.145	122.137	26384	284.432	59750.1	824.282	6.84647	1924.56	145.602	36068.2	1373.2	11763.6	1130.39	88139.7	1462.4	127.95	1.95436	8683.76	27652.7	0.215768	1.06639	4.39834	3096.53	7944.91	10336.5	1422.54	550.485	655.805
Plate 10_4	C8	PA14_57710	cysN	PA4442	sulfate adenylyltransferase subunit CysN [Escherichia coli]	40.0067	4795.33	2713.15	9952.36	0.0505051	714.488	71.1987	8771.69	7501.07	43.5859	2602.35	2734.97	834.162	95.5791	21695.2	221.465	47702.3	562.926	6.77104	1556.91	130.313	29222.4	1016.75	8968.68	885.906	70623.3	1170.48	101.865	4.48485	8105.31	19421.5	0.114478	0.131313	0.218855	2472.1	6387.81	7917.25	996.916	440.01	511.535
Plate 10_4	C9	PA14_29320	NA	PA2691	MULTISPECIES: NADH-quinone dehydrogenase [Enterobacteriaceae]	52.2559	5669.78	3234.76	12568.1	0.0708661	854.795	86.0748	10613	8887.56	47.9606	3268.81	2095.8	728.224	121.906	25337.5	287.445	61934	738.224	6.27165	1954.66	172.654	35622.2	1235.26	11057.9	1049.65	85775.1	1489.76	120.969	3.16535	10286.8	26386.1	0.38189	0.311024	0.271654	3076.02	7731.94	10074.5	1219.58	514.587	613.823
Plate 10_4	C10	PA14_14690	NA	PA3817	tRNA (cytosine(32)/uridine(32)-2'-O)-methyltransferase TrmJ [Escherichia coli]	43.2264	4602.23	4125.83	10225.3	0.0943396	669.287	82.4453	8628.75	7484.33	37.834	2507.27	4095.28	1057.55	105.351	20630.6	266.302	48529.7	708.8	6.02264	1526.37	145.385	29273	1129.03	9131.96	845.774	70096.1	1136.45	105.166	1.29434	7277.56	18804.8	0.0339623	0.14717	0.203774	2567.61	5347.91	8504.12	1121.42	915.875	524.419
Plate 10_4	C11	PA14_04320	ilvA1	PA0331	MULTISPECIES: threonine ammonia-lyase, biosynthetic [Enterobacteriaceae]	43.8451	4693.66	2649.57	10034.1	0.144781	705.091	103.232	8781.65	7477.74	34.9158	2554.51	1548.09	561.606	105.104	21043.6	242.367	49240.1	701.141	8.63636	1546.67	126.801	28722.3	1041.07	8762.54	849.374	70963.2	1144.66	82.0606	1.9596	8510.07	20733.3	0.0942761	0.478114	0.242424	2457.08	6290.08	7650.99	1478.36	435.589	478.202
Plate 10_4	C12	PA14_46720	NA	PA1358	NA	66.903	5849.65	3378.43	12992.8	0.177215	879.54	112.924	11133.7	9170.97	56.1941	3326.32	1829.06	713.376	135.751	26395.2	316.414	62835.9	715.257	6.03797	2001.7	173.743	36916.4	1431.8	11780.6	1038.46	89029.3	1459.08	129.004	1.11814	10229.1	27742.3	0.0632911	0.101266	0.21097	3229.74	7962.02	10228.9	1306.95	519.916	611.278
Plate 10_4	D1	PA14_13210	NA	NA	NA	62.6181	5217.15	2815.38	9863.63	0.114583	708.465	89.5417	8894.63	7640.14	35.2118	2573.3	1747.76	599.878	151.507	21039.1	330.403	49090.4	808.819	10.8924	1573.05	179.691	28378.4	1260.58	9241.7	883.212	70977.4	1175.19	101.056	0.395833	8878.5	20505.1	0.09375	0.104167	1.51042	2533.27	6285.53	6818.3	1053.29	442.889	543.562
Plate 10_4	D2	PA14_05510	NA	PA0423	MULTISPECIES: YceI family protein [Enterobacteriaceae]	66.0964	4879.9	2879.75	10205.5	0.475	699.336	74.5714	8841.33	8077.25	38.2357	2649.15	2676.01	844.6	154.186	21570.8	357.014	48571.8	687.036	6.20357	1609.91	185.343	29346.3	1314.1	9287.31	880.507	72311.5	1210.36	103.925	3.15	7770.77	20713.5	0	0.139286	0.639286	2503.5	6372.45	8074.76	1138.54	432.875	538.654
Plate 10_4	D3	PA14_40640	cti	PA1846	NA	54.6452	5160.87	2920.98	10680	0.0573477	708.857	89.7348	9462.31	7786.87	42.9821	2715.8	2266.08	754.771	108.165	22577.3	264.961	51771.8	740.459	10.9749	1635.92	153.595	30371.3	1223.14	9548.81	926.391	74489.6	1153.36	105.656	2.83513	8827.05	21793.9	1.24731	0.114695	0.0573477	2603.25	6501.27	8233.68	1228.38	459.785	543.563
Plate 10_4	D4	PA14_47360	NA	PA1304	MULTISPECIES: oligopeptidase B [Enterobacteriaceae]	71.7634	5966.05	3400.94	12632.1	0.147321	872.121	100.143	10776	9321.79	48.3616	3284.95	2741.88	855.991	157.58	26465.1	369.455	61170.6	852.317	10.942	1887.08	195.429	36131.2	1434.42	11337.7	1092.86	87404.7	1428.13	125.522	3.00893	10515.2	25266.4	0.116071	0.995536	0.116071	3177.17	7917	9662.56	1199.71	575.746	626.92
Plate 10_4	D5	PA14_04000	NA	PA0306	MULTISPECIES: acid resistance transcriptional activator GadX [Enterobacteriaceae]	42.6739	5952.11	3288.31	12535.9	0.13913	865.096	115.6	11007.8	9450	53.5043	3311.1	2852.83	888.213	119.278	26340.1	282.826	61531.5	730.322	4.05652	1963.98	154.874	36827.1	1324.85	11764.4	1004.5	86446.3	1437.1	106.861	3.16957	9243.2	28031.6	0.104348	0.143478	1.35652	3088.43	7783.04	9207.99	1408.63	510.63	643.835
Plate 10_4	D6	NA	NA	NA	NA	44.4727	6077.92	3421.1	12523.5	0.104545	923.227	112.823	11325.4	9543.39	53.4091	3284.22	2830.52	980.045	115.205	26862.4	276.691	61867.6	740.25	9.16364	1915.3	142.65	37231.5	1295.95	11533.9	1139.65	87964.8	1475.7	123.014	0.940909	9495.25	26732.9	0.113636	0.05	4.88636	3168.1	7915.51	10076	1437.67	556.268	646.636
Plate 10_4	D7	PA14_66260	ilvE	PA5013	MULTISPECIES: branched-chain-amino-acid transaminase [Enterobacteriaceae]	72.1039	6293.03	3434.55	12843.6	0.034632	926.952	117.476	11198.2	9505.64	46.3983	3418.74	3154.03	918.368	127.299	27032.7	301.481	59601.1	841.212	6.41991	1952.4	181.45	37177.7	1415.37	11583.4	1138.13	89418	1486	121.9	4.87879	8823.51	27847.4	0.735931	0.333333	0.411255	3187.45	7918.25	9800.47	1507.35	544.403	648.913
Plate 10_4	D8	PA14_18020	NA	PA3578	MULTISPECIES: PhzF family isomerase [Enterobacteriaceae]	59.3083	6240.84	3341.62	12938.2	0.125	940.979	130.025	11382	9499.49	51.375	3295.87	2592.35	815.104	133.171	27325.8	314.5	61444.7	800.279	0	2044.7	178.992	37139.1	1333.64	11248.7	1138.45	91766.4	1452.64	132.546	4.27083	10002.9	26240.7	0.554167	0.166667	2.74583	3375.5	8280.75	11115.4	1959.13	568.517	644.779
Plate 10_4	D9	PA14_69230	ppk	PA5242	polyphosphate kinase 1 [Escherichia coli]	53.2436	5986.57	3325	12712.6	0.145299	899.658	161.752	11027.9	9675.75	55.5641	3283.91	2505.27	831.509	136.821	26845.3	359.124	60954.1	695.513	9.31197	1925	190.295	36658	1374.19	11332.9	1067.3	88613.4	1506.01	132.188	2.23932	9492.29	26662	0.307692	0.17094	1.78632	3199.26	8215.03	10262.6	2028.03	514.53	634.226
Plate 10_4	D10	PA14_05230	NA	PA0400	cystathionine gamma-synthase [Escherichia coli]	42.2404	5333.23	2787.85	10422.1	0	762.669	100.683	9353.73	7860.28	47.7596	2695.87	2229.58	734.188	114.676	22434.6	270.115	49333.1	737.76	6.58188	1567.86	150.784	29447.6	1091.61	9059.39	899.307	74724.5	1203.51	105.54	0.337979	8457.14	20794.4	0.0627178	0.0522648	0.160279	2622.03	6744.29	8663.44	1562.85	459.679	526.899
Plate 10_4	D11	PA14_28030	NA	PA2790	NA	35.2264	4879.51	2652.89	10309.8	0.0101351	696.28	87.1014	9096.82	7747.17	45.8818	2698.89	1872.24	737.885	86.6351	22055.3	240.24	51095.7	617.081	9.69257	1610.23	108.111	30036.9	1052.79	9455.69	843.213	71709	1200.77	92.2635	3.69932	8171.09	22177.9	0.243243	0.192568	0.331081	2554.64	6477	7981.79	1085.59	420.324	526.74
Plate 10_4	D12	PA14_38080	NA	PA2044	NA	54.7539	4660.41	2669.22	10153.6	0.125	683.297	87.1211	8771.61	7533.84	40.2695	2600.99	1744.07	615.938	110.996	21576.9	245.281	50740.1	720.152	11.0547	1542.85	141.297	29833.6	1172.8	9955.12	802.012	71131.3	1141.04	98.2969	4.08203	7530.14	22304.3	0.390625	0.230469	0.207031	2482.55	6148.93	6729.48	1242.85	384.188	556.695
Plate 10_4	E1	PA14_08270	NA	PA0639	C40 family peptidase [Escherichia coli]	93.6164	6259.82	3658.46	12880	0.150862	935.802	132.47	10888.8	9965.27	50.069	3261.5	2076.56	748.836	197.203	27206.9	493.711	62573.7	968.901	3.43534	1961.43	248.573	36939.6	1682.96	10792.8	1170.97	89868.5	1379.57	134.302	0.478448	11136.3	25562.7	0.926724	0.125	0.25431	3318.75	8082.14	10379.9	1961.44	595.392	647.116
Plate 10_4	E2	PA14_42080	NA	PA1737	MULTISPECIES: fatty acid oxidation complex subunit alpha FadJ [Enterobacteriaceae]	61.9763	4673.02	2860.17	10133	0.0813559	693.993	78.8102	8963.17	7740.46	42.9085	2695.91	1856.95	648.654	131.593	21115.6	313.217	49629.7	774.569	8.75593	1605.57	167.715	29295.4	1197.98	8937.55	871.614	70580.4	1153.09	94.1593	2.36271	8228.27	21240.9	0.237288	0.244068	3.29153	2571.65	6334.42	8119.9	1100.9	443.193	502.769
Plate 10_4	E3	PA14_21880	tsp	PA3257	carboxy terminal-processing peptidase [Escherichia coli]	69.9606	4887.56	2916.78	10152.1	0.169291	697.815	93.1535	8940.1	8003.06	41.0866	2713.08	2170.04	650.858	154.862	22063.4	357.094	50562.6	857.311	10.7205	1573.73	195.622	29639	1376.58	9325.86	883.386	71519.2	1035.83	100.831	2.87008	8275.76	21598.6	0	0.362205	0.0511811	2622.89	6220.07	8144.27	1209.75	454.724	546.016
Plate 10_4	E4	PA14_72870	NA	PA5523	MULTISPECIES: glutamate-1-semialdehyde 2,1-aminomutase [Enterobacteriaceae]	74.6174	6015.35	3493.92	12668.9	0.156522	882.952	96.5174	11055.7	9820.21	59.7304	3368.79	2942.53	909.865	159.952	26726.7	407.357	61336.3	808.952	0	2045.93	205.191	37088.9	1453.19	11339.7	1186.59	89396.1	1441.97	132.635	4.6087	9465.67	26574.6	0.0173913	0.195652	0.36087	3218.67	7944.6	10039.2	1269.18	571.839	630.383
Plate 10_4	E5	PA14_01410	NA	PA0116	MULTISPECIES: helix-turn-helix transcriptional regulator [Bacteria]	64.9761	6285.89	3434.72	13374.6	0.15311	933.469	112.239	11876.2	10085.9	49.9569	3461.63	2901	996.144	134.962	28747.9	339.837	64756.3	911.799	12.756	2089.78	171.895	38877.1	1469.98	12582.2	1076.85	92706.9	1448.14	140.89	0.722488	10460.9	28776.1	0.191388	0.483254	0.430622	3374.27	8345.41	9886.84	1521.09	547.297	686.818
Plate 10_4	E6	PA14_59390	NA	NA	NA	53.0221	6052.77	3425.45	12811.4	0.106195	864.739	100.164	11220.8	9425.17	51.0752	3289.97	2969.76	919.721	149.062	26713.9	319.438	60942.3	772.504	10.4336	1995.48	176.814	37020.9	1467	11753.2	1043.35	89022.7	1416.81	122.23	5.39823	9909.93	26770.9	0.132743	0.154867	0.809735	3270.96	8056.24	10724.1	1475.03	539.681	655.403
Plate 10_4	E7	PA14_25370	NA	PA2992	NA	43.6212	5293.19	2720.47	10458	0.0375427	734.174	82.5051	9332.13	7934.22	45.3003	2756.76	2187.79	684.648	108.843	21981	213.959	50789.5	618.942	3.83276	1578.33	123.167	29901.3	1128.59	9629.77	888.932	74053.3	1184.91	108.164	0.972696	8226.29	22128.9	0.204778	0.0716724	2.13311	2589.69	6569.1	7262.77	1206.23	427.014	542.263
Plate 10_4	E8	PA14_14060	NA	PA3860	MULTISPECIES: long-chain-fatty-acid--CoA ligase FadD [Enterobacteriaceae]	41.4305	4820.48	2607.01	10131.3	0.0915254	699.319	85.2305	8573.48	7713.29	43.0136	2606.41	2063.07	739.742	97.6441	21656.7	238.163	49291.3	674.197	8.58305	1593.94	127.095	29878.9	1093.37	9539.94	846.617	70593.5	1196.47	95.5492	2.62373	7118.73	22681	0.237288	0.298305	3.82712	2510.81	6345.82	7750.64	1147.42	411.122	505.183
Plate 10_4	E9	PA14_14730	iscS	PA3814	MULTISPECIES: cysteine desulfurase [Enterobacteriaceae]	61.625	4503.71	2743.25	9986.67	0.167969	671.629	105.191	8997.7	7723.86	40.5977	2716.3	5169.76	1481.19	126.133	21580.4	286.055	50545.7	597.227	0	1572.96	162.242	30153.1	1200.85	9228.5	877.082	70926.7	1122.97	88.8008	2.90625	5944.35	18910.5	0.226562	3.875	0.09375	2431.92	5100.41	8598.65	1358.89	432.859	525.215
Plate 10_4	E10	PA14_23970	xcpQ	PA3105	MULTISPECIES: DNA uptake porin HofQ [Enterobacteriaceae]	61.7085	5995.43	3389.99	12864.8	0.0358744	911.91	95.1525	11328.8	9765.85	50.0359	3442.17	2681.57	793	126.839	27206.7	312.892	63540.1	808.206	5.88789	1982.05	161.381	37867.9	1411.03	11625.2	1138.97	89875.6	1424.73	124.269	5.10762	11374.4	26713.4	0.41704	0.0493274	4.33632	3312.16	8220.75	10216.1	1219.1	516.045	642.973
Plate 10_4	E11	PA14_11720	NA	PA4029	MULTISPECIES: DedA family protein [Enterobacteriaceae]	54.2625	5858.75	3118.2	12700.4	0.27027	904.579	129.568	10887.5	9530.8	47.2741	3181.29	2004.68	769.969	115.676	26595	262.915	63001.8	784.471	2.49807	2046.83	151.255	36095.8	1198.96	11401.1	1106.87	86601.1	1527.08	123.49	1.22394	9591.29	28588.2	0.243243	0.185328	0.297297	3112.96	8046.71	9445.48	1896.76	498.927	629.139
Plate 10_4	E12	PA14_56890	NA	PA4375	multidrug efflux RND transporter permease subunit [Escherichia coli]	35.2776	4803.18	2728.04	10510.7	0.214511	725.918	84.0252	8621.87	7696.02	40.9274	2685.36	1484.46	593.104	101.309	21663.2	222.423	51927.9	639.265	3.2082	1625.87	112.076	30056.8	1062.8	9349.71	861.366	71779.8	1179.62	93.0946	1.71293	8351.33	22702.5	0.116719	0.318612	1.99685	2525.61	6610.94	7469.93	1121.32	421.924	502.315
Plate 10_4	F1	PA14_12870	tesB	PA3942	MULTISPECIES: acyl-CoA thioesterase II [Enterobacteriaceae]	98.3814	6582.01	3586.73	13019.6	0.0883721	924.949	149.442	11494.9	10094.7	49.0837	3346.06	2185.32	741.688	204.205	27626.6	471.302	64215.3	885.54	12.6791	1967.82	267.442	37590.2	1779.24	11465.3	1231.09	92031.9	1394.39	142.749	3.9907	10981.3	26626.6	0.339535	0.590698	0.218605	3379.73	8190.44	10082.3	2152.7	632.498	671.865
Plate 10_4	F2	PA14_43890	NA	PA1593	NA	64.9725	5914.68	3483.94	12527.2	0.0642202	925.665	148.798	10759	9660.9	50.9404	3238.76	2751.4	962.083	149.587	26470.2	367.743	63550.5	839.904	4.97706	1932.26	212.817	37433.8	1584.48	11946.6	1047.42	87470.7	1405.72	107.5	4.90367	10445.6	26225.8	1.16972	0.288991	0.761468	3159.29	7856.09	8027.74	2113.09	511.592	622.353
Plate 10_4	F3	PA14_17510	NA	PA3619	NA	49.9189	4926.86	2769.23	10427.2	0.148649	741.709	94.6622	9152.55	7820.12	46.0507	2724.32	1866.53	653.905	106.875	21875.7	283.885	50993	602.784	4.41554	1647.49	155.037	30450.6	1227.6	9401.34	899.659	73023.5	1201.3	112	2.32432	8562.5	22512.6	0.158784	0.165541	0.570946	2641.61	6666.29	8292.57	1190.66	446.524	505.693
Plate 10_4	F4	PA14_06940	NA	PA0532	NA	49.7759	5243.84	2643.43	10314.8	0.0172414	764.552	76.1483	9219.47	8055.1	43.9897	2725.16	2341.8	741.231	131.934	21681.5	291.014	48875.3	702.731	10.1897	1595.13	157.869	29578.6	1215.7	8883.19	934.317	72664.1	1119.87	113.717	0.424138	7537.44	21721.8	0.937931	2.12069	1.96897	2658.69	6508.59	8034.05	1158.77	452.921	511.438
Plate 10_4	F5	PA14_09520	mexI	PA4207	MULTISPECIES: multidrug efflux RND transporter permease AcrD [Enterobacteriaceae]	70.4278	6030.64	3292.38	12850.7	0.139037	906.497	119.257	11345.6	10013.6	57.5989	3535.32	6053.55	1960.96	156.316	27810.3	379.738	60940.2	909.278	8.00535	2030.93	201.316	38602.9	1721.72	11983	1145.35	90729.1	1500.36	126.358	1.50802	9046.12	23311.8	0.219251	0.705882	0.55615	3158.86	7696.68	9689.63	1814.13	544.733	651.642
Plate 10_4	F6	PA14_07620	cca	PA0584	fused tRNA nucleotidyltransferase/2',3'-cyclic phosphodiesterase/2' nucleotidase/phosphatase Cca [Escherichia coli]	96.3517	5124.71	3335.5	9487.01	0.303448	671.586	116.069	9406.1	8479.17	50.9241	2791.99	4453.72	1026.86	214.276	21642.5	504.848	45452.4	890.145	17.2828	1477.43	279.717	30693.7	1469.46	11062.2	857.29	70833.3	994.855	112.221	1.66897	4289.7	22300.3	0.0758621	21.2	0.282759	2269.88	5834.06	4880.52	1878.5	490.034	521.324
Plate 10_4	F7	NA	NA	NA	NA	68.2076	6050.23	3490.43	12860.3	0.0847458	930.059	112.898	11328.9	9643.21	51.4576	3284.53	2659.85	866.886	147.784	26811.4	333.585	61748.1	939.072	4.22034	2021.03	188.47	36973.3	1464.34	11529.1	1160.63	88067.4	1417.63	126.305	4.10593	10175.2	27167.2	0.169492	0.271186	0.254237	3263.55	7992.1	10836	1409.41	545.869	669.479
Plate 10_4	F8	PA14_52000	NA	PA0948	NA	61.1935	6147.72	3532.33	13049.2	0.105991	879.041	120.323	11330.2	9511.76	50.6498	3378.92	2403.57	878.618	120.488	26875.8	316.419	63937.5	765.028	13.5668	2112.12	168.272	38116	1452.24	12021.9	1160.2	89976.6	1557.38	128.599	3.24885	10364.9	27871.9	0.078341	0.870968	3.72811	3162.89	7940.69	9920.88	1570.21	554.249	625.161
Plate 10_4	F9	PA14_00450	trpB	PA0036	MULTISPECIES: tryptophan synthase subunit beta [Enterobacteriaceae]	51.0596	6112.68	3298.1	13235.8	0.0893617	945.043	121.196	11403.3	9851	55.1021	3468.12	2648.87	918.23	119.072	27379.9	287.787	64756.7	608.838	2.29362	2053.94	149.715	38713.6	1463.71	12495.2	1110.34	92323.6	1504.85	124.451	4.02553	8786.6	30040.7	0.33617	0.268085	3.66809	3369.72	8195.4	8303.5	1701.36	510.455	656.957
Plate 10_4	F10	PA14_30930	NA	NA	NA	83.5731	6190.41	3627.41	13664.2	0.203846	960.496	113.123	11407.2	9910.02	52.6538	3469.2	2278.53	816.319	171.877	27650.3	398.327	63876.3	994.788	13.2846	2106.5	199.758	38647	1541.24	11330.2	1221.23	92791.6	1498.48	130.404	2.59231	10650.4	29107.4	0.107692	0.453846	0.138462	3385.17	8395.72	11351.7	1418.71	614.023	655.369
Plate 10_4	F11	PA14_17640	potA	PA3607	MULTISPECIES: putrescine ABC transporter ATP-binding subunit PotG [Enterobacteriaceae]	65.1349	7369.87	3333.88	13226.3	0.0674603	919.222	107.282	11378.1	9546.77	46.631	3368.73	2197.95	884.488	116.131	27376.2	301.813	64813.1	848.274	2.5873	2025.89	158.437	38016.5	1401.85	11808.4	1175.35	87654	1529.31	123.647	0.765873	10930.6	28350.2	0.940476	0.329365	0.52381	3287.19	8372.17	10522.9	1403.04	520.103	639.024
Plate 10_4	F12	PA14_63800	mgtA	PA4825	MULTISPECIES: magnesium-translocating P-type ATPase [Enterobacteriaceae]	59.1504	6029.98	3531.56	13112.2	0.157895	919.342	107.932	11126.7	9447.44	52.5714	3411.52	2903.52	851.459	122.835	26675.9	302.688	61985.6	782.733	4.09398	2002.16	167.391	37243.6	1360.92	11429	1110.56	90537.7	1459.8	132.064	4.68797	11605.9	25948	0.827068	0.165414	0.225564	3329.39	8344.54	10970.8	1342.35	552.571	652.895
Plate 10_4	G1	PA14_06450	NA	PA0494	MULTISPECIES: acetyl-CoA carboxylase biotin carboxylase subunit [Enterobacteriaceae]	59.4726	5281.22	2960.05	10603	0.0753425	759.545	88.1473	8956.93	8198.57	35.7089	2892.39	1565.8	617.592	142.637	22342.3	342.432	52436.4	772.041	10.5548	1680.38	169.897	30785.6	1266.2	9747.67	899.103	74064.4	1190.04	108.055	0.674658	8346.32	22486	0.60274	0.84589	0.232877	2600.42	6490.59	6485.12	1226.07	421.88	497.11
Plate 10_4	G2	PA14_29620	NA	PA2665	MULTISPECIES: nitric oxide reductase transcriptional regulator NorR [Enterobacteriaceae]	68.3436	5188.88	3131.69	10350.3	0.216495	768.935	93.3333	9303.47	8083.47	41.0069	2769.43	1717.65	634.966	171.942	22169	387.687	51121.5	784.887	12.8247	1652.64	209.388	30200.6	1380.52	9688.09	912.763	72998.5	1118.49	103.928	3.69759	8747.23	22282.5	0.0652921	0.223368	5.02062	2633.23	6533.79	7332.35	1267.55	451.151	505.278
Plate 10_4	G3	PA14_31720	NA	PA2540	MULTISPECIES: bifunctional alpha/beta hydrolase/class I SAM-dependent methyltransferase [Enterobacteriaceae]	65.0807	4844.99	2905.4	10483.3	0.112281	746.891	91.4632	9061.26	8135.89	45.2175	2746.15	1675.92	608.663	123.144	22099.4	342.221	52103.8	792.698	2.14737	1587.98	172.421	30162.5	1363.13	9468.38	923.186	72676.7	1109.15	105.86	0.424561	8774.25	22433.8	0.189474	0.273684	1.21053	2640.4	6665.45	7995.01	1103.83	444.537	513.042
Plate 10_4	G4	PA14_49840	dgt	PA1124	MULTISPECIES: dGTPase [Enterobacteriaceae]	93.9441	6061.3	3621.21	12526.1	0.178771	946.335	127.358	11201.1	9876.36	49.9721	3222.53	2781.71	816.279	192.123	26961	445.704	63024.7	1112.34	0	1961.09	240.743	37360.4	1687.5	11625.9	1170.71	88278.2	1400.31	125.547	5.54749	10603.8	26319.6	0.173184	0.301676	1.42458	3259.52	7689.99	9765.28	2259.53	605.145	642.419
Plate 10_4	G5	PA14_15990	trmD	PA3743	MULTISPECIES: tRNA (guanosine(37)-N1)-methyltransferase TrmD [Enterobacteriaceae]	79.6714	5902.74	3460.7	12285.7	0.233333	825.233	127.11	11180.1	10114.6	54.8667	3387.93	3450.38	1078.61	181.605	26794	421.329	58897.6	736.624	3.39048	1929.88	249.2	37474	1616.39	11751.8	1091.11	90833.8	1543.29	116.224	5.30952	8937.6	26623	1.52381	0.271429	7.01429	3348.1	7796.41	9420.04	1526.5	521.519	651.133
Plate 10_4	G6	PA14_20100	NA	PA3401	MULTISPECIES: ABC transporter permease [Enterobacteriaceae]	62.4036	4909.99	2843.09	10251.1	0.0945455	753.156	112.284	9135.4	7935.18	42.4873	2664.27	1979.3	679.047	138.345	21696.6	316.375	50132.8	794.058	10.0473	1636.48	155.815	29975.7	1219.61	9248.34	920.84	71777.4	1128.25	105.065	3.96727	8349.3	21958.4	0.44	0.145455	0.450909	2593.17	6728.1	7781.91	1817.17	460.705	495.505
Plate 10_4	G7	PA14_19490	NA	PA3450	MULTISPECIES: alkyl hydroperoxide reductase subunit C [Enterobacteriaceae]	54.1046	6092.08	3339.33	12831.7	0.179916	971.703	128.916	11097.7	9938.3	45.9623	3239.13	2911.11	967.833	135.017	27556.6	300.042	60852.2	915.142	8.41841	2031.86	167.259	37373	1465.4	11258	1124.83	90736.7	1398.75	121.042	3.14644	9324.08	27787.7	0.154812	0.405858	0.301255	3352.53	8256.79	10203.2	2147.47	568.904	603.799
Plate 10_4	G8	PA14_02290	NA	PA0181	MULTISPECIES: DNA-binding transcriptional regulator DmlR [Enterobacteriaceae]	58.3084	6004.66	3457.15	12946.6	0.193833	934.3	108.357	11607.5	9651.99	56.1189	3387.91	2444.25	830.833	124.238	27397.2	324.819	65266.5	915.846	9.85022	2054.61	155.458	38194.3	1559	12517.5	1179.02	90536.2	1452.4	119.555	4.19383	10240.2	28248	0.105727	0.0881057	0.127753	3286.29	8088.22	10323.4	1500.96	540.101	646.132
Plate 10_4	G9	PA14_03000	NA	PA0242	NA	75.476	6105.76	3452.09	13097.3	0.0865385	935.909	117.514	11515.8	10035.4	47.976	3477.45	2405.91	820.038	135.793	27984.9	365.255	65423.1	858.226	12.3029	2081.83	182.688	39223.3	1648.46	12756.4	1156.91	90688.6	1433.11	123.913	0.418269	10274.7	29324.9	0.471154	0.245192	0.278846	3366.99	8000	9580.51	1578.62	528.37	640.115
Plate 10_4	G10	PA14_65050	NA	PA4926	NA	45.5296	5186.09	2807.78	10736.5	0.0953947	755.036	90.8586	9168.11	7826	43.2237	2834.04	1752.5	667.391	111.599	21866.1	279.461	51679.3	655.609	3.67105	1631.03	150.401	30348.1	1192.02	9240.52	926.457	73866.7	1187.17	99.8849	0.427632	8807.19	22388.9	0.108553	0.460526	2.67434	2676.06	6715.01	7982.8	1175.38	435.385	526.688
Plate 10_4	G11	PA14_64010	NA	PA4841	MULTISPECIES: NUDIX hydrolase YfcD [Enterobacteriaceae]	57.996	5727.48	3556.64	13540.9	0.279352	930.579	106.405	10873.8	10023.1	49.0364	3422.76	2192.19	819.636	102.134	28182.6	307.462	64930.7	747.251	2.79352	2078.95	163.951	37867.4	1411.52	11709.9	1158.85	91471.8	1486	132.049	4.10121	11855.5	28100	0.0404858	0.11336	0.323887	3364.53	8190.34	11108.2	1361.42	562.713	632.656
Plate 10_4	G12	PA14_60660	NA	PA4584	MULTISPECIES: nucleotidyltransferase domain-containing protein [Enterobacteriaceae]	56.7969	4829.06	2748.37	10689.3	0.0498084	772.778	109.023	9131.72	8144.67	34.1226	2746.86	1733.41	631.218	103.797	22268.7	281.211	52853.2	707.433	8.98851	1628.72	138.146	30909.4	1227.39	9199.95	977.621	74551.2	1216.16	107.87	2.77395	8920.33	22533.7	0.298851	0.149425	0.279693	2826.76	6749.63	8106.98	1890.13	446.149	530.437
Plate 10_4	H1	PA14_33680	fpvA	PA2398	ferric-rhodotorulic acid/ferric-coprogen receptor FhuE [Escherichia coli]	62.3831	6178.79	3497.97	13194.3	0.00806452	949.105	103.976	11396.7	9703.97	38.9395	3478	1770.88	688.754	134.185	27734.6	338.327	65753.6	849.137	9.15323	2097.44	171.524	38033	1638.8	11622.2	1178.45	90280.5	1401.81	122.423	5.6129	10758.7	28075.5	0.137097	0.302419	2.87903	3334.04	7988.17	8988.23	1587.22	608.645	624.794
Plate 10_4	H2	PA14_17960	glpK	PA3582	MULTISPECIES: glycerol kinase GlpK [Enterobacteriaceae]	73.9803	6424.86	3687.36	13217	0.00393701	853.488	147.894	11918.5	10184.1	16.8583	3557.01	2143.67	796.835	193.937	27164.2	433.902	64470.7	883.299	16.9252	2063.45	230.268	38508.6	1643.21	12126.5	1164.4	92886.9	1685.89	134.913	0.649606	10439.9	28200.4	0.476378	0.0866142	3.07087	3403.26	8231.32	8195.74	1426.11	566.996	664.091
Plate 10_4	H3	NA	NA	NA	NA	85.4009	6144.24	3619.02	13036.4	0.0837004	979.621	98.4493	11462.5	10145.8	47.0264	3443.2	2619.61	921.361	176.546	28173.7	459.868	63460.5	912.278	8.1674	2096.48	242.357	38216.7	1713.69	12389.7	1136.84	92147	1403.74	131.211	3.66079	8751.56	28567.5	1.00881	2.6652	0.193833	3357.79	8058.62	10349.6	1516.77	568.855	660.229
Plate 10_4	H4	PA14_05110	NA	PA0391	NA	82.4932	5978.79	3539.78	13043.7	0.190045	948.018	140.873	11318.7	10247.6	43.9005	3375	2432.86	969.796	165.457	27426.8	429.244	62483.7	966.448	2.65611	2090.28	247.964	37877.5	1640.86	11310.8	1103.26	89055.1	1406.6	124.041	3.50679	8110.94	27676.5	0.556561	1.42534	0.479638	3424.9	8127.04	10567.2	2138.7	558.407	639.371
Plate 10_4	H5	PA14_61080	NA	PA4616	MULTISPECIES: TRAP transporter substrate-binding protein [Enterobacteriaceae]	64.1261	5993.47	3519.92	13268.4	0.169565	955.743	111.87	11440.1	9841.85	50.0348	3442.54	2462.3	945.813	148.787	27182.7	364.835	64037.6	807.165	6.88696	2050.88	189.704	38540	1579.76	12367.6	1124.01	90943.2	1453.6	109.27	4.8913	8290.76	29319.7	0.134783	0.56087	0.43913	3335.4	8434.94	9712.1	1592.05	540.191	626.391
Plate 10_4	H6	PA14_06330	NA	PA0486	MULTISPECIES: stress response kinase SrkA [Enterobacteriaceae]	64.6154	6156.42	3480.65	13290.3	0.111111	887.385	177.526	11994.5	10096.1	27.8718	3499.6	2083.4	793.538	156.603	28062.4	330.915	64950.3	894.509	4.61538	2080.32	195.855	38848.1	1599.33	11646.1	1105.4	93687.7	1558.41	132.859	3.33333	9740.74	27679.6	0.213675	0.717949	0.974359	3411.01	8521.18	10449.2	1914.38	522.91	679.791
Plate 10_4	H7	PA14_02310	atsA	PA0183	sulfatase-like hydrolase/transferase [Escherichia coli]	64.7196	5243.01	2952.54	10889.4	0.195946	781.997	85.1081	9450.08	8058.46	43.6554	2846.32	2017.68	826.118	139.216	21877.3	310.774	50751.3	791.338	11.6351	1645.06	190.014	30849.8	1314.48	9672.28	899.473	73437.4	1180.96	96.9932	0.993243	7439.02	22775.3	0.125	1.18581	2.51689	2627.98	6566.79	8216.5	1251.54	445.713	553.696
Plate 10_4	H8	PA14_18120	mmsA	PA3570	aldehyde dehydrogenase [Escherichia coli]	61.3761	5917.63	3486.96	13145.4	0.0663717	924.177	121.239	10930.6	10145.5	53.9469	3433.86	2147.58	901.593	141.022	27361.3	364.168	64088.2	983.084	12.208	2049	164.429	37607.4	1555.25	12136.5	1126.56	88256.4	1433.83	113.624	2.91593	9150.69	28605.9	0	0.0575221	0.0929204	3176.96	7946.86	9279.25	1629.9	522.562	605.978
Plate 10_4	H9	PA14_42060	NA	PA1738	MULTISPECIES: LysR family transcriptional regulator [Enterobacteriaceae]	53.7007	4991.48	2871.93	10706	0.0592105	804.661	99.4638	9134.94	7948.45	43.523	2744.8	1643.55	703.474	122.609	22291.8	323.319	50834.3	738.095	11.4309	1670.04	178.02	30210.2	1268.61	8928.01	882.092	72403.1	1155.11	99.9276	2.69408	7742.74	21854.5	0.322368	1.16118	4.3125	2583.02	6694.21	8194.35	1655.72	432.918	520.303
Plate 10_4	H10	PA14_13300	NA	PA3912	MULTISPECIES: U32 family peptidase [Enterobacteriaceae]	63.0617	6476.19	3555.42	13786.4	0.0572687	1015.02	105.194	12101.7	10307.1	41.6608	3586.04	1876.82	809.493	160.013	28061.7	370.916	67720.6	912.115	12.467	2174.13	188.705	39711.9	1673.4	11650.6	1227.9	95336	1433.05	122.604	4.34802	10673.1	28448.7	0.268722	0.506608	0.145374	3539.49	8591.09	10412.3	1604.13	579.145	652.899
Plate 10_4	H11	PA14_67580	thiI	PA5118	MULTISPECIES: tRNA 4-thiouridine(8) synthase ThiI [Enterobacteriaceae]	61.8708	6082.72	3351.12	12217	0.05	1012.36	138.429	11601.1	10612.8	48.9625	3277.95	2650.99	964.933	141.746	28482.2	346.596	63514	804.3	5.125	2220.69	178.113	38227.6	1491.85	11057.2	1178.79	91652.7	1578.74	110.875	3.70833	8186.29	23308.9	0.158333	0.375	0.191667	3247.99	7327.2	12.3833	2211.91	486.65	645.842
Plate 10_4	H12	PA14_44560	NA	PA1538	NA	68.1667	6061.28	3649.08	13285.6	0.0833333	1016.84	143.631	11497.4	10020.3	44.619	3412.25	1744.43	642.234	157.829	27634.1	391.06	65854.8	1024	0	2111.56	211.163	38276.4	1471.54	11640	1101.86	91362.9	1480.49	129.317	0.928571	10750.8	27565.7	0.31746	0.0555556	1.86508	3550.49	8559.23	9844.61	2087.97	558.48	624.694
Plate 11_1	A1	PA14_29660	NA	PA2662	NA	60.5039	3827.51	3051.5	10406	0.428941	586.057	206.576	5357.77	8126.28	32.845	2561.85	6196.16	795.871	162.411	22715.8	323.036	46895.2	682.677	0.462532	1553.99	186.597	25656.7	499.323	7358.82	853.251	78181.3	1410.83	117.568	3.29974	5351.48	18892.1	0.346253	0.795866	0.462532	2753.34	5367.42	10058.8	1651.57	483.434	295.473
Plate 11_1	A2	NA	NA	NA	NA	54.8792	3443.47	2960.68	9656.07	0.0257069	533.167	206.481	4773.41	7529.4	32.6632	2523.13	4180.92	608.463	170.861	20625.1	296.134	47054.7	585.751	8.37275	1526.53	158.095	25775.1	481.445	7982.17	745.856	68714.3	1294.1	86.7069	0.344473	4894.4	19045.2	0.457584	4.87147	1.22622	2497.22	5171.22	7991.83	1596.67	449.18	278.74
Plate 11_1	A3	PA14_13410	NA	PA3903	MULTISPECIES: peptide chain release factor 3 [Enterobacteriaceae]	44.9149	3662.83	2689.1	9768.16	0.0482759	554.8	223.667	5442.45	7516.43	31.0943	2467.94	5105.29	656.936	110.046	21041.4	184.549	44530.6	439.52	5.29195	1579.17	117.283	25885.4	386.067	7583.11	841.028	71547.8	1301.46	110.802	2.72644	4917.06	18421.4	0.0574713	0.512644	2.76782	2665.93	5610.71	9699.29	1568.82	477.382	303.807
Plate 11_1	A4	PA14_50380	flgJ	PA1085	MULTISPECIES: flagellar assembly peptidoglycan hydrolase FlgJ [Enterobacteriaceae]	36.3129	3579.08	2439.19	9771.9	0.153173	560.105	233.731	5314.2	7265.29	36.0153	2389.8	5778.75	729.335	76.6236	20597.1	176.059	42370.5	508.322	2.00875	1555.42	101.164	25134.8	380.177	7554.41	816.617	72210.5	1348.15	114.418	2.92341	4725.96	17952.8	0.0634573	11.7309	1.65208	2664.72	5936.83	9990.31	1572.08	474.53	301.735
Plate 11_1	A5	NA	NA	NA	NA	60.7882	3804.99	2986.46	9805.27	0.0882353	560.135	224.332	5638.51	7661.59	31.6412	2500.21	5280.72	683.247	158.509	21438.9	289.056	45839.9	708.503	0.929412	1566.19	178.906	26928.4	524.106	8138.79	863.138	72234.9	1337.79	119.776	0.541176	4291.19	19358.1	0.0382353	0.429412	1.85882	2632.67	5555.94	9497.57	1688.87	492.741	298.235
Plate 11_1	A6	PA14_07260	NA	PA0558	class I SAM-dependent methyltransferase [Escherichia coli]	45.7108	3843.96	2871.47	10145.4	0.0931373	558.556	222.826	5662.34	7474.77	36.0956	2429.95	5218.69	720.265	133.721	21708.5	238.059	44123.9	511.103	0	1482.59	151.402	26676.1	410.466	7539.08	826.35	72519.3	1398.51	114.301	2.8848	4931.38	17817.2	0.235294	9.94853	3.44853	2710.66	5733.2	9953.61	1578.15	487.975	325.24
Plate 11_1	A7	PA14_34750	NA	PA2310	taurine dioxygenase [Escherichia coli]	50.816	3684.18	2782.37	9739.92	0.191283	544.295	222.792	5412.43	7286.65	29.1719	2380.7	5170.87	677.816	123.044	20476.9	226.944	43771.4	382.467	5.62712	1535.79	144.86	25927.2	417.591	7929.38	803.821	70440.8	1331.42	110.983	0.581114	4481.45	17981	0.0193705	7.07748	2.58596	2601.68	5677.98	9536.08	1562	471.169	301
Plate 11_1	A8	PA14_68450	NA	PA5182	NA	56.4736	3682.22	2864.46	9877.57	0.0604534	540.292	210.763	5416.38	7284.39	32.2015	2394.21	4456.02	617.013	151.451	20432.3	263.99	44030.1	949.514	6.58438	1515.75	188.95	25837.3	653.836	7999.44	828.524	73431.3	1303.27	112.511	0.13602	4940.07	17237.6	0.420655	0.292191	1.92191	2649.22	5804.85	9812.08	1489.37	513.766	296.401
Plate 11_1	A9	PA14_05420	NA	PA0416	MULTISPECIES: AraC family transcriptional regulator [Enterobacteriaceae]	49.5024	3474.93	2850.8	9212.24	0.0439024	513.963	215.907	5030.12	7037.59	32.3	2339.68	4582.01	669.28	157.095	19381.8	245.315	43914.7	466.151	6.87561	1515.26	138.966	25846.8	452.924	8512.24	775.583	68185.6	1346.4	102.91	0.190244	4136.75	18884.1	0.0634146	0.346341	3.1878	2491.24	5238.08	8299.81	1655.93	420.032	281.066
Plate 11_1	A10	PA14_10980	NA	NA	NA	54.0709	3761.54	2772.49	9643.45	0.00253165	558.225	202.066	5175.94	7481.18	37.0557	2376.17	4528.04	640.97	153.159	20193.7	264.129	43794.2	409.041	7.34684	1503.63	178.111	26299.3	614.838	7850.84	772.468	71331.4	1294.66	103.534	0.278481	4832.26	17612.1	0.035443	0.382278	2.17722	2554.88	5619.37	9152.23	1590.19	462.557	304.329
Plate 11_1	A11	PA14_64550	NA	PA4883	NA	42.4279	3341.31	2700.12	10091.9	0.151589	560.09	220.533	5338.88	7450.53	31.0758	2280.12	4324.58	659.809	123.076	20942.6	227.741	44882	486.039	4.21027	1591	132.983	26702.9	442.548	8075.15	798.523	74301.6	1364.57	103.677	0.334963	5174.78	18514	0	0.444988	1.29829	2682.99	5938.22	9950.92	1600.65	465.582	301.367
Plate 11_1	A12	PA14_22690	trkH	PA3210	MULTISPECIES: Trk system potassium transporter TrkH [Enterobacteriaceae]	44.0349	3614.27	2596.52	9870.72	0.0186047	582.502	219.214	5365.13	7104.37	24.2674	2238.08	2749.6	504.733	114.579	20270.9	229.574	44749	671.491	6.0907	1600.67	137.298	26025.9	502.637	7971.37	815.781	73661.1	1352.62	102.956	3.42791	5479.3	18844.9	0.262791	0.346512	1.4093	2749.2	6125.25	9704.41	1591.27	471.916	313.593
Plate 11_1	B1	PA14_00740	NA	PA0062	NA	113.324	3778.14	2944.6	9968.21	0.0798005	560.768	221.377	5696.66	7578.17	26.7132	2387.25	4673.96	630.337	164.277	20497.1	309.247	44954.5	557.441	10.6783	1546.25	178.451	27411.4	516.022	8363.29	919.835	74449.7	1377.93	124.287	0.25187	5840.61	19094.7	0.0349127	1.09227	3.31172	2804.41	5826.14	9536.04	1763.5	542.436	332.878
Plate 11_1	B2	PA14_11240	NA	PA4070	MULTISPECIES: transcriptional regulator FeaR [Enterobacteriaceae]	78.8466	3850.61	3149.7	10223.2	0.174041	557.513	217.174	5789.68	7797.7	34.2035	2482.01	5000.93	723.204	197.239	21212.4	388.779	45017.2	816.05	10.5782	1523.45	197.265	27784.6	658.988	8670.69	917.549	75612.8	1424.22	124.69	0.153392	4819.38	19696.9	0.0648968	1.0059	1.46903	2806.92	5843.68	9518.34	1766.71	546.962	327.882
Plate 11_1	B3	PA14_28770	NA	NA	NA	83.7362	3804.72	3287.49	9852.46	0.0898551	552.559	226.475	5615.44	7669.74	38.8406	2480.02	5085.96	621.626	221.849	21002.4	420.606	44510.2	735.38	9.07826	1521.83	263.809	27411.1	665.919	8630.27	921.484	73698.6	1335.19	118.484	3.66667	4758.9	19143.3	0.315942	8.87246	2.10435	2766.96	5773.51	9279.7	1719.11	557.594	332.632
Plate 11_1	B4	PA14_44340	NA	PA1557	NA	82.0645	3702.37	3301.58	9861.17	0.0870968	543.487	224.648	5654.57	7740.63	34.5032	2415.22	5249.6	582.516	239.945	20762.2	438.055	44321.7	727.3	13.3419	1497.29	257.668	27609.1	745.935	8836.46	894.258	73929.9	1253	113.797	3.69677	4652.14	19247.6	0.36129	13.6548	3.81613	2708.08	5702.27	9272.45	1733.39	594.706	312.242
Plate 11_1	B5	PA14_62740	rbfA	PA4743	MULTISPECIES: 30S ribosome-binding factor RbfA [Bacteria]	89.5686	3784.07	3505.97	9264.25	0.231373	488.106	198.533	5702.27	7831.31	25.8627	2385.05	6029.31	592.184	226.118	21257.5	465.714	46484.5	847.376	16.0235	1455.07	268.357	27565.1	739.988	9327.29	878.804	71577.4	1160.17	116.925	0.682353	3750.84	20382.1	0.529412	23.9804	0.486275	2488.42	5125.58	8994.49	1901.27	545.753	322.702
Plate 11_1	B6	PA14_69750	NA	PA5283	PLP-dependent aminotransferase family protein [Escherichia coli]	81.3105	3888.88	3071.29	9801.71	0.0849673	546.706	222.366	5805.93	7631.61	35.3758	2456.78	5480.38	746.974	200.408	20887.1	340.68	44740.9	646.082	3.83007	1535.41	206.67	27988.2	646.314	8618.67	940.17	75058.2	1323.64	116.052	2.2451	3980.14	19891.5	0.0522876	13.2353	5.28431	2687.97	5759.03	9300.86	1806.13	572.889	328.595
Plate 11_1	B7	NA	NA	NA	NA	62.4187	3978.34	3035.85	10060.3	0.360882	588.27	215.344	5693.04	7513.24	32.7851	2499.28	5368.9	622.069	187.851	20828.9	331.041	44472.5	680.135	7.05785	1558.65	201.733	27351.7	568.755	8340.56	930.587	73778.4	1433.27	113.826	1.1708	5331.69	19976.6	0.289256	0.476584	3.3416	2660.16	5947.56	9795.28	1808.54	523.862	306.967
Plate 11_1	B8	PA14_25280	nqrA	PA2999	NA	45.0404	3550.2	2837.76	9634.76	0.06469	562.248	216.073	5177.29	7135.88	30.5067	2369.69	5038.66	640.275	151.73	20084.1	256.375	44380.7	435.768	8.28302	1566.95	150.534	27256.6	440.76	8734.84	795.264	70699.3	1369.08	93.0431	2.48787	4596.71	19817.8	0.264151	6.31267	0.342318	2560.53	5354.18	8244.15	1769.62	449.822	297.499
Plate 11_1	B9	PA14_17570	NA	PA3614	NA	36.5795	3589.82	2645.61	9642.47	0.104575	569.096	225.704	5374	6715.68	27.7778	2301.47	4408.93	526.002	100.752	19448.7	199.148	41983.5	532.414	1.50109	1537.41	121.377	26028.7	402.63	7972	882.985	73553.8	1330.68	110.253	0.0849673	6291.89	17549.8	0.145969	0.505447	0.32244	2686.51	5997.28	9912.74	1665.98	505.46	306.538
Plate 11_1	B10	PA14_05810	amaB	PA0444	MULTISPECIES: allantoate deiminase [Enterobacteriaceae]	40.1117	3527.52	2710.51	9593.46	0.0995146	568.959	227.677	5269.68	6885.8	31.017	2390.97	4668.71	568.553	117.129	20286	206.711	43691.1	451.782	4.23544	1559.96	124.808	26823.4	434.138	8622.21	846.752	73352.3	1450.1	98.4078	2.35922	6142.6	18380.4	0.199029	4.37864	1.61893	2578.26	5866.88	9254.6	1749.21	466.362	296.536
Plate 11_1	B11	PA14_20620	NA	PA3360	MULTISPECIES: HlyD family secretion protein [Enterobacteriaceae]	31.9416	3484.23	2602.69	9578.06	0.0367965	563.506	227.833	5186.9	7037.39	32.2619	2304.77	4831.1	625.286	102.587	19865	173.379	42935.1	392.091	4.0974	1538.61	86.8874	26282.1	371.68	8579.35	827.827	72237.1	1361.74	97.4004	0.175325	5671.47	19124.6	0.0670996	0.415584	0.11039	2627.53	5742.58	8823.2	1753.56	442.42	306.303
Plate 11_1	B12	PA14_63830	NA	PA4827	MULTISPECIES: N-hydroxyarylamine O-acetyltransferase [Enterobacteriaceae]	53.8719	3871.43	2860.53	9882.81	0.125616	597.65	241.135	5676.12	7316.17	32.2291	2419.36	3820.75	602.347	174.133	20534.9	258.268	44139.9	666.416	8.69458	1613.96	165.165	27044.4	526.17	8667.26	887.02	75220.7	1360.51	112.5	0.497537	6130.38	18466.2	0.189655	0.571429	2.81034	2836.33	6028.4	9812.8	1668.33	512.217	324.167
Plate 11_1	C1	PA14_65300	hflX	PA4943	GTPase HflX [Escherichia coli]	74.4121	3707.29	3043.4	9657.31	0.104396	575.533	211.33	5587.85	7360.37	33.8901	2380.41	4980.74	656.816	207.055	20218.2	390.327	42534.4	762.412	7.37912	1502.26	234.277	26988.9	645.118	8874.75	847.431	71245.3	1316.32	109.962	0.184066	4927.33	18089.7	0.0384615	9.88736	1.18407	2705.64	5644.48	9092.14	1675.92	551.223	321.973
Plate 11_1	C2	PA14_58580	NA	PA4515	MULTISPECIES: PKHD-type hydroxylase YbiX [Enterobacterales]	55.0765	3590.66	3013.05	9616.22	0.00546448	551.459	204.057	5597.71	7105.01	31.7923	2410.17	5210.6	653.82	203.046	20015.2	324.986	43094.7	525.623	8.85519	1527.13	189.325	26931.8	573.53	8722.01	824.022	72059	1299.65	95.5464	2.27049	4473.61	19363.2	0.0437158	9.38525	3.15847	2579.87	5527.13	8823.75	1743.96	497.374	322.15
Plate 11_1	C3	PA14_15660	NA	NA	NADPH-dependent curcumin/dihydrocurcumin reductase [Escherichia coli]	75.2394	3509.46	3482.55	9202.05	0.118182	558.109	215.933	5605.3	6907.66	29.6091	2409.44	4759.58	607.67	218.458	20113.7	403.627	43259.5	643.655	13.497	1549.62	236.609	26586.4	704.106	8686.43	880.945	63406	1275.22	100.879	0.239394	4415.22	18937.7	0.0878788	9.18182	3.24242	2596.24	5424.15	8730.39	1730.71	540.085	310.476
Plate 11_1	C4	PA14_25340	nqrE	PA2995	electron transport complex subunit RsxA [Escherichia coli]	66.1126	3646.96	3004.44	9706.13	0.195364	565.487	192.371	5530.43	7555.34	32.5662	2329.87	5452.41	695.861	176.464	20426.9	306.377	45243.5	547.738	8.49338	1547.51	180.748	27949.5	500.656	9223.05	833.46	72696	1337.77	101.765	3.21523	3909.45	20840.8	0.0860927	9.15894	1.96026	2492.51	5459.52	7996.34	1704.06	487.301	299.864
Plate 11_1	C5	PA14_52270	ldhA	PA0927	MULTISPECIES: D-lactate dehydrogenase [Enterobacteriaceae]	75.0976	3604.29	3222.65	9729.91	0.0740741	546.865	194.448	5523.2	7555.5	31.8721	2478.04	5828.96	660.963	228.384	20443.4	411.923	44463.7	677.498	12.5657	1488.52	224.219	27893.6	677.098	9367.71	864.515	72598.3	1311.18	100.481	4.47138	3807.91	20988.3	0.111111	15.0774	3.22896	2459.7	5358.55	7927.63	1725.81	514.222	303.492
Plate 11_1	C6	PA14_34150	NA	PA2359	sigma-54-dependent response regulator transcription factor ZraR [Escherichia coli]	69.264	3750.56	3090.02	9556.93	0.102484	565.693	223.677	5609.48	7247.54	36.8882	2341.22	5580.5	633.245	186.683	20134.6	343.522	43278.2	700.286	8.28571	1533.18	206.165	27096.3	581.22	8558.45	868.829	72515.1	1312.28	104.922	0.10559	4131.36	19732.1	0.10559	0.854037	3.07143	2625.27	5457.71	9109.82	1795.1	565.494	292.748
Plate 11_1	C7	NA	NA	NA	NA	72.6152	3725.61	3098.66	9560.86	0.203252	551.046	201.656	5589.48	7147.72	32.4309	2383.21	5067.67	599.301	211.095	19738.5	370.518	41571.3	554.672	8.95122	1514.73	218.526	26706.4	630.715	8449.14	879.843	71276.5	1236.48	113.19	3.39566	4574.8	18704	0.143631	9.39295	2.18428	2556.74	5473.32	9176.38	1708.47	512.347	318.65
Plate 11_1	C8	PA14_44840	NA	PA1516	NA	70.4931	3719.88	2973.8	9718.3	0.00275482	557.821	218.399	5418.71	7174.64	34.1322	2437.71	5724.38	654.857	188.658	20177.6	316.226	43267.6	582.791	4.60331	1547.46	183.355	27238.3	598.397	8910.26	896.73	72226.8	1361.1	112.036	2.48485	4196.2	20134.4	0.101928	9.60882	3.93664	2643.8	5544.9	9283.58	1827.81	506.678	288.471
Plate 11_1	C9	PA14_32480	NA	PA2486	NA	60.5205	3744.13	2964.22	9694.47	0.0292398	578.287	210.892	5602.38	7332.08	32.9795	2445.59	5578.08	710.661	184.152	20310.1	304.023	44457.1	583.418	7.83918	1570.83	179.667	27658.1	576.965	9076.41	868.184	74622	1381.91	106.181	2.89474	4424	20063.7	0.163743	0.497076	0.318713	2595.93	5731.5	8750.09	1836.92	502.155	309.491
Plate 11_1	C10	PA14_21030	clpP	PA3326	MULTISPECIES: ATP-dependent Clp endopeptidase proteolytic subunit ClpP [Enterobacterales]	60.0406	3574.29	2924.57	9488.02	0.0956522	553.203	195.449	5462.04	7325.02	27.4696	2362.24	5381.07	601.533	190.229	20048.3	337.591	43594.7	668.806	10.6	1511.31	185.933	26997.5	588.887	9190.88	870.768	72478.6	1329.56	101.794	0.431884	4616.55	19398.6	0.0521739	6.69565	1.73043	2605.6	5407.05	8125.17	1792.22	489.47	267.58
Plate 11_1	C11	PA14_10220	NA	PA4154	MULTISPECIES: SH3 domain-containing protein [Enterobacteriaceae]	51.92	3738.38	2698.61	9475.06	0.135	579.315	158.798	5529	7038.15	29.0825	2311.69	4847.56	628.217	151.907	19499.6	250.822	42645.8	590.425	7.995	1480.92	147.627	26523.4	488.82	8780.32	847.35	72379.1	1310.29	100.645	2.7975	4551.27	20104.5	0.05	0.5275	2.0125	2737.01	5783.03	9385.38	1401.36	495.24	317.555
Plate 11_1	C12	PA14_61250	lysP	PA4628	MULTISPECIES: lysine-specific permease [Enterobacteriaceae]	62.5679	3596.04	2924.1	9775.77	0.0706522	578.166	224.943	5490.51	7626.39	30.5652	2306.96	4282.01	648.924	170.149	20142.2	326.296	44092.4	639.003	4.7663	1586.16	189.897	27013.5	593.668	8712.73	862.144	74786.2	1329.42	109.861	2.53261	5051.23	19486.4	0.0217391	4.49457	0.206522	2712.42	5925.8	9551.96	1812.02	529.459	316.997
Plate 11_1	D1	PA14_28080	NA	PA2785	NA	97.9337	3760.26	3208.12	9810.16	0.148541	571.891	208.385	5363.44	7661.93	28.557	2427.84	5149.55	625.891	299.257	20001.7	440.061	43348.2	651.562	10.992	1513.68	242.817	26923.2	698.599	8681.23	786.756	70970	1394.69	111.122	0.34748	4987.21	19575.2	0.175066	0.777188	1.25199	2560.59	5509.79	7797.27	1741.07	487.92	303.814
Plate 11_1	D2	PA14_16130	NA	PA3733	MULTISPECIES: CoA:oxalate CoA-transferase [Enterobacteriaceae]	90.0207	3782.09	3345.08	9767.12	0.0976331	595.411	203.689	5615.51	7624.72	32.0562	2380.18	5012.02	642.308	268.743	20358.4	450.979	43217.7	877.112	13.9201	1548.6	266.044	27203.3	800.828	8683.48	861.37	72435.3	1306.44	112.621	0.201183	4587.8	19673.3	0.0414201	12.2219	2.84615	2598.62	5552.93	8788.66	1749.43	563.896	312.74
Plate 11_1	D3	PA14_33220	NA	PA2430	MULTISPECIES: HlyD family secretion protein [Enterobacteriaceae]	72.1793	3528.83	3115.23	9504.19	0.162465	571.134	210.283	5283.69	7231.53	27.479	2368.01	4994.96	616.174	221.597	20342.1	377.471	43404.7	645.784	5.81793	1549.73	194.465	27046	629.154	8932.12	817.563	71053.9	1308.72	83.9748	1.20448	4404.28	20464.3	0.243697	10.9272	1.78992	2460.98	5548.07	8022.38	1769.92	475.44	312.597
Plate 11_1	D4	PA14_42150	NA	PA1731	NA	102.921	3501.31	3319.03	9439.38	0.0790274	544.061	205.258	5348.64	7349.98	32.0122	2407.16	5397.86	631.745	263.067	20191.1	413.805	44235.3	747.052	11.1763	1523.12	245.064	27669	687.018	9079.33	866.869	71783.3	1337.37	92.5836	2.35258	3851.29	20643.9	0.297872	12.8055	1.35258	2514.77	5539.84	7694.23	1795.65	538.83	320.058
Plate 11_1	D5	PA14_60280	fimU	NA	NA	76.5309	3501.93	3231.3	9439.85	0.0977199	536.238	185.466	5355.17	7152.29	31.6026	2422.64	5149.78	566.397	269.502	19782.4	432	44426.8	1071.06	10.6287	1534.66	274.606	27199.9	933.772	8948.19	856.436	70117.5	1289.32	98.9707	0.237785	3719.09	21148.1	0.381107	0.700326	1.61564	2436.71	5620.72	7135.23	1770.49	504.254	298.912
Plate 11_1	D6	PA14_32830	NA	NA	PAAR domain-containing protein [Escherichia coli]	74.7119	3797.26	3162.11	9763.76	0.0508475	594.641	221.634	5715.29	7330.54	41.9288	2474.25	5409.95	666.912	211.885	20937.8	360.102	45673.9	419.427	12.2	1672.8	210.308	28647.2	594.397	9208.51	881.434	75086.1	1288.82	106.505	0.322034	4066.47	21661.4	0.0644068	13.0068	0.925424	2546.65	5858.81	8201.09	1915.69	536.305	333.061
Plate 11_1	D7	PA14_09400	phzS	PA4217	NA	56.6939	3861.9	2802.91	9368.55	0.0932945	565.638	203.682	5675.78	7096.43	34.1633	2421.34	5578.99	604.913	150.601	19921.7	287.857	44007.4	523.172	7.93003	1480.03	166.201	26966.4	532.338	8395.21	884.746	72313	1245.02	105.936	0.177843	4044.52	19690.8	0.346939	13.9563	3.25073	2612.74	5644.22	9068.49	1767.61	501.825	329.767
Plate 11_1	D8	PA14_05210	NA	PA0398	NA	58.1369	3837.11	2833.28	9618.58	0.0565476	579.911	196.673	5658.99	7116.8	31.0685	2350.23	4941.43	623.94	158.914	20376.1	289.839	42818.7	652.58	9.82738	1520.18	167.295	27290.8	537.11	8528.43	886.068	73536.2	1221.38	113.027	2.29464	4304.62	20003.7	0.0654762	12.5179	0.348214	2602.7	5690.78	9144.91	1802.08	529.202	325.22
Plate 11_1	D9	PA14_71990	gmd	PA5453	MULTISPECIES: GDP-mannose 4,6-dehydratase [Enterobacteriaceae]	82.3152	3630.7	3103.38	9651.74	0.292264	568.676	208.484	5592.1	7471.32	32.5014	2419.32	5339.07	596.928	240.415	20065.7	418.536	44402	570.84	14.1948	1564.95	232.375	27227.2	651.241	8885.58	861.797	71906.1	1336.77	103.318	2.65043	4773.56	20277.1	0.111748	7.61605	2.30086	2538.3	5655.28	8218.66	1782.81	512.774	315.539
Plate 11_1	D10	PA14_49360	NA	PA1163	MULTISPECIES: UDP-forming cellulose synthase catalytic subunit [Enterobacteriaceae]	61.2356	3726.65	3008.12	9757.98	0.359517	589.538	201.293	5457.34	7481.73	29.0453	2426.42	5696.5	647.426	205.822	20654.7	345.834	44783	529.281	6.67674	1553.92	214.547	27595	622.979	8964.08	780.486	71796.2	1372.69	104.891	0.314199	4757.69	19841.3	0.326284	10.0937	1.39577	2554.96	5267.5	7998.25	1715.99	517.843	324.692
Plate 11_1	D11	PA14_46100	NA	PA1419	NA	51.1444	3682.72	2773.09	9698.73	0.163102	618.912	198.837	5590.54	7123.63	33.1791	2446.64	5117.78	669.495	149.449	20293.4	268.035	43940.5	475.604	8.23262	1589.22	147.511	27451.7	471.936	8449.53	852.634	72704.2	1305.75	111.08	4.20588	4866.9	20117.1	0.505348	6.33155	2.80214	2640.53	5719.24	8582.2	1818.84	491.489	317.572
Plate 11_1	D12	PA14_21340	fadD2	PA3300	MULTISPECIES: long-chain-fatty-acid--CoA ligase FadD [Enterobacteriaceae]	48.9103	3711.61	2853.63	9964.21	0.0652174	612.851	205.989	5724.48	7313.83	30.4755	2428.11	4998.71	671.226	152.372	20541.3	275.851	44599.6	530.582	1.62772	1572.46	155.386	28022	549.266	8721.45	899.832	74369.7	1308.54	106.766	1.9375	5091.68	20289.7	0.116848	0.380435	0.149457	2684.51	5899.2	9013.1	1826.17	516.19	331.375
Plate 11_1	E1	NA	NA	NA	NA	82.1144	3743	3133.21	9517.97	0.111702	600.511	207.266	5540.92	7220.97	24.5559	2311.06	5090.67	629.574	255.457	19344.6	406.407	41779.7	644.157	12.7287	1517.08	240.426	26969	663.415	8662.63	901.029	70385.9	1238.47	99.3298	0.898936	4852.61	19069.8	0.0319149	0.646277	1.1117	2574.25	5441	7712.43	1797.52	509.928	325.301
Plate 11_1	E2	PA14_58390	NA	PA4500	MULTISPECIES: dipeptide ABC transporter substrate-binding protein DppA [Enterobacteriaceae]	106.616	3532.45	3370.3	9473.86	0.0996441	576.865	189.819	5754.28	7853.67	31.8292	2561.04	5803.51	625.726	302.587	20418.3	543.986	43671.8	790.769	15.0249	1567.37	314.616	27855	870.929	9262.65	876.107	72370.2	1218.05	104.121	0.323843	3326.74	20721	0.263345	23.3025	0.533808	2630.2	5496.63	8360.73	1909.49	541.847	326.292
Plate 11_1	E3	PA14_57040	NA	PA4388	NA	71.3808	3764.54	3094.54	9762.93	0.0959752	589.836	210.229	5784.54	7448	33.6997	2505	5614.04	713.675	208.799	20553.4	360.604	43139.3	643.483	10.8854	1562.95	214.464	28440.3	632.025	9071.04	896.446	74986.5	1276.16	110.003	3.0805	3850.85	21068	0.108359	17.4923	1.53251	2666.32	5768.67	8463.1	1892.73	543.362	329.743
Plate 11_1	E4	PA14_49910	NA	PA1118	NA	98.2699	3812.02	3520.99	9975.03	0.217993	585.972	198.986	5932.51	7954.96	33.7439	2505.15	5404.97	626.315	316.145	20841.6	487.014	44963.2	755.45	13.8754	1620.54	288.495	28435.4	832.301	9404.83	937.976	73608.1	1310.62	123.498	2.39446	3702.22	21134.4	0.408304	24.9654	3.12803	2664.66	5654.94	8800.43	1892.03	590.121	344.197
Plate 11_1	E5	PA14_58420	NA	PA4502	MULTISPECIES: dipeptide ABC transporter substrate-binding protein DppA [Enterobacteriaceae]	120.022	3963.31	3929.21	9851.72	0.112554	585.277	203.723	6067.09	7785.03	31.9697	2590.41	6668.14	755.823	319.268	21097.7	598.463	46173.8	957.649	16.3766	1522.88	348.048	29214.9	937.199	9502.78	953.299	75155.9	1319.79	110.576	1.18615	3656.54	19962	0.0995671	24.8139	1.26407	2621.08	5538.41	8438.69	1883.6	594.874	340.312
Plate 11_1	E6	PA14_27330	NA	PA2843	NA	78.042	3702.44	3289.47	9832.81	0.122378	392.409	191.455	5773.67	7490.34	82.5734	2509.08	5959.53	688.941	260.458	20767.8	454.577	45219.2	614.497	14.535	1549.54	247.157	28799.4	695.458	8809.11	864.983	72879.2	871.934	93.8077	33.5629	3442.36	21522.8	0.178322	16.972	2.52448	2548.08	5717.8	7409.41	1816.4	565.136	344.517
Plate 11_1	E7	PA14_70390	crc	PA5332	NA	114.202	3760.49	3564.16	9566.07	0.15847	508.202	162.415	5589.52	8019.43	25.7486	2796.62	6570.16	646.377	351.825	20526.8	622.115	49495.4	997.35	15.0601	1508.07	371.53	28932.5	1014.36	10204.9	887.727	72905	1185.85	86.4809	0.617486	2909.89	21654	0.0710383	21.3169	8.45902	2259.21	4795.35	5743.2	1853.96	482.027	309.148
Plate 11_1	E8	PA14_53790	NA	PA0810	NA	65.7175	3883.32	3029.23	9641.68	0.0666667	629.073	196.889	5870.81	7568.89	36.0508	2516.38	5250.33	664.165	195.029	21104.5	366.14	45200.1	619.298	12.1841	1601.89	201.486	28510.4	598.971	8778.62	986.959	73712.1	1331.79	105.454	2.67937	4105.48	20903.1	0.52381	12.6127	0.219048	2730.57	5758.77	9211.79	1922.41	538.121	333.057
Plate 11_1	E9	PA14_52810	NA	PA0886	MULTISPECIES: TRAP transporter large permease subunit [Enterobacteriaceae]	71.6862	3927.63	3125.09	10043.2	0.381232	609.63	212.918	5795.66	7467.16	36.2581	2506.48	5149.94	630.484	191.674	21068.6	363.387	45253.3	634.889	5.75953	1615.66	201.232	28581.7	594.191	9049.61	952.428	76176.1	1388.08	108.194	4.06158	4991.62	21403.7	0.117302	8.09677	1.07038	2757.43	5936.29	9091.21	1946.09	538.522	333.93
Plate 11_1	E10	PA14_58830	NA	PA4534	MULTISPECIES: GNAT family acetyltransferase [Enterobacteriaceae]	73.1146	3649.79	3021.79	9703.21	0.111455	582.647	216.31	5678.54	7292.1	32.1672	2346.09	4906.92	597.755	181.724	20427.7	356.935	43440.1	875.663	2.0805	1585.6	210.418	27590.6	722.96	8708.74	891.455	72733.1	1210.83	113.362	1.10526	4704.85	19415.3	0.145511	8.04954	0.417957	2666.17	5606.16	8997.6	1830.53	546.025	310.077
Plate 11_1	E11	PA14_33580	NA	PA2405	NA	65.2938	4080.43	3109.58	10214.8	0.229111	664.181	212.491	5932.65	7685.96	28.8949	2458.24	4436.49	589.596	175.296	21238.1	366.733	45484.3	764.011	3.63073	1659.6	205.243	28688.8	656.911	9047.02	935.844	77530.1	1348.51	113.275	0.479784	5638.91	19773.6	0.06469	0.401617	3.09704	2908.14	6071.52	9341.58	1869.47	564.501	315.598
Plate 11_1	E12	PA14_33970	NA	NA	NA	43.0388	3950.62	2651.67	10022.8	0.13835	635.313	209.917	5836.72	7172.17	36.2451	2449.1	4361.33	590.665	107.583	20818.5	208.636	44329.5	538.364	6.52184	1635.56	135.036	28177.3	497.604	8662.59	912.964	75993	1373.59	117.726	0.177184	5879.08	19594.7	0.334951	1.29126	1.09951	2832.84	6133.39	9443.34	1861.18	512.624	319.493
Plate 11_1	F1	PA14_44130	NA	PA1575	NA	106.666	3604.89	3249.38	9667.69	0.0371353	577.133	190.324	5385.75	7238.56	23.1379	2331.71	4502.84	546.316	302.597	19352.3	508.658	40644.6	765.454	11.6711	1559.98	310.989	26800.1	803.523	8977.63	869.265	70297.8	1286.27	88.3793	2.14058	4779.34	18011.8	0.177719	8.23873	0.31565	2569.79	5424.88	7732.4	1731.1	523.928	317.422
Plate 11_1	F2	PA14_13770	narK2	PA3876	MULTISPECIES: nitrate transporter NarK [Enterobacteriaceae]	117.608	3896.58	3577.46	9941	0.130573	603.182	201.92	5740.41	8004.6	30.7261	2446.53	5508.4	700.49	306.92	20583	558.682	42978.5	1115.02	16.8025	1520.75	341.277	27958.8	997.443	9180.77	934.952	74034.2	1291.64	114.032	0.652866	4555.14	18869.3	0.0732484	14.6083	2.64968	2765.68	5559.79	8769.32	1809.05	604.134	338.153
Plate 11_1	F3	PA14_31920	NA	PA2525	Cu(+)/Ag(+) efflux RND transporter outer membrane channel CusC [Escherichia coli]	87.73	3654	3386.75	9786.61	0.0166667	601.18	184.047	5583.98	7584.76	28.1133	2513.14	5674.39	679.71	264.5	20804	476.227	45124.6	549.81	12.7467	1597.59	247.957	28824.4	754.593	9337.56	884.923	72921.7	1311.06	101.883	3.49333	3855.81	21037.4	0.113333	0.823333	0.726667	2626	5390.28	6968.85	1915.36	540.337	308.577
Plate 11_1	F4	PA14_09770	NA	PA4184	HTH-type transcriptional activator RhaR [Escherichia coli]	97.4169	3872.89	3568.98	9902.53	0.125424	604.959	183.268	5782.55	7897.19	32.2441	2516.57	5402.42	667.42	294.783	20457.6	511.98	44558.7	815.79	10.4746	1515.92	292.542	28356.1	818.359	8989.87	911.247	73303.4	1253.9	112.319	2.56949	4180.03	20898.4	0.0305085	16.9051	1.41695	2644.93	5605.11	8427.58	1905.41	579.786	325.593
Plate 11_1	F5	PA14_46900	NA	PA1343	NA	92.1493	3823.57	3553.37	10141.7	0.208955	601.91	203.153	6157.7	8021.42	30.0448	2578.6	5618.81	639.205	292.832	21205	522.022	45937	811.806	15.5896	1636	305.052	29045.3	883.97	9212.47	973.19	75294.2	1261.72	110.556	0.533582	3711.74	21292.6	0.317164	21.9104	1.78731	2812.23	5617.82	8942.16	1963.82	572.433	351.078
Plate 11_1	F6	PA14_15130	NA	PA3784	NA	70.5292	3734.96	3057.09	9636.72	0.0194805	578.182	197.666	5762.14	7484.89	34.8864	2440.42	5230.02	649.737	218.666	20036.8	430.399	43832.3	784	12.2273	1609.92	226.318	28072.5	706.289	8679.97	947.864	72808.6	1231.4	96.5844	0.113636	3925.57	20673.7	1.17857	19.6786	0.25974	2578.48	5589.07	8345.57	1819.36	575.451	318.341
Plate 11_1	F7	PA14_25770	pilZ	PA2960	NA	84.8279	3656.14	3292.25	9603.51	0.0844156	579.38	175.347	5632.31	7571.76	36.9968	2421.8	5826.03	621.487	246.39	19861.7	447.834	43013.3	574.263	10.7273	1507.9	239.526	28089.8	734.529	8936.9	857.627	70478.1	1257.94	102.61	1.91883	3662.06	20242.6	0.474026	16.1591	0.0974026	2560.26	5428.18	7781.33	1857.42	540.075	291.159
Plate 11_1	F8	PA14_45830	NA	PA1441	flagellar hook length control protein FliK [Escherichia coli]	109.516	3559.36	3444.19	9471.38	0.164062	588.473	206.562	5648.59	7773.7	34.918	2507.8	4871.62	597.777	306.629	20515.2	555.539	44354.9	794.66	9.00391	1486.01	303.43	28686.7	890.418	9255.17	826.25	71600.5	1360.64	103.535	0.679688	3560.71	20809.6	0.0429688	8.625	0.523438	2484.05	5248.23	6234.53	1887.95	522.582	305.59
Plate 11_1	F9	PA14_54170	putA	PA0782	trifunctional transcriptional regulator/proline dehydrogenase/L-glutamate gamma-semialdehyde dehydrogenase [Escherichia coli]	78.8879	3718.92	3116.64	9582.22	0.0412979	601.614	191.643	5714.76	7318.87	29.6844	2441.27	4800.23	554.142	229.032	20102.8	396.442	43582.7	773.1	8.71091	1566.32	226.286	28285.5	707.552	8942.48	883.221	72226.7	1276.6	101.882	1.99115	4514.72	20142	0.654867	11.3186	0.569322	2594.1	5711.46	8050.53	1845.41	527.743	329.021
Plate 11_1	F10	PA14_22670	NA	PA3212	MULTISPECIES: methionine ABC transporter ATP-binding protein MetN [Enterobacteriaceae]	60.2464	3900.22	3088.9	10200.5	0.604585	641.493	196.797	5914.49	7579.11	33.9771	2532.81	4959.5	621.1	185.842	21329.8	351.946	44734	596.751	9.3553	1636.49	189.817	29205.8	628.903	9062.03	982.894	76689.5	1325.23	126.702	0.361032	5177.94	20555.3	0.143266	0.361032	1.24069	2885.15	5954.76	9622.44	1908.99	556.602	344.53
Plate 11_1	F11	PA14_10730	NA	PA4115	MULTISPECIES: nucleotide 5'-monophosphate nucleosidase PpnN [Bacteria]	74.7659	3849.24	2937.82	9828.58	0.0722543	639.101	205.653	5867.38	7537.67	32.9335	2512.01	5076.49	658.841	185.546	21117.8	352.858	45002.7	785.046	7.96821	1657.15	197.864	28935	681.298	9064.67	903.965	75666	1311.48	120.754	0.456647	4983.36	20125.6	0.083815	8.78035	1.4104	2763.27	5884.41	8741.34	1889.74	544.434	345.006
Plate 11_1	F12	PA14_15180	NA	PA3781	MULTISPECIES: TRAP transporter large permease [Escherichia]	54.9921	3739.91	2858.48	9870.25	0.060686	638.633	199.931	5606.5	7214.72	27.3219	2378.65	4491.55	571.887	139.082	20622.2	276.95	43327.8	593.802	7.03694	1672.71	162.269	27912.9	582.607	8740.36	879.649	74866.8	1281.91	105.644	2.23483	5511.79	19048.5	0.667546	0.952507	0.382586	2864.38	5851.57	9146.92	1830.2	532.67	309.67
Plate 11_1	G1	PA14_46200	NA	PA1411	MULTISPECIES: cystine transporter YijE [Enterobacteriaceae]	88.2995	3806.6	3144.64	9724.83	0.0807292	619.128	192.125	5370.24	7389.31	27.0182	2413.59	4849.86	609.128	262.857	19700.9	465.279	41287.7	722.107	11.1432	1462.88	260.69	26608.5	770.862	8710.87	863.221	69291.2	1249.34	109.544	0.210938	4895.84	18899.4	0.161458	9.77083	1.99479	2575.9	5315.46	7240.72	1900.99	556.133	315.688
Plate 11_1	G2	PA14_01620	aptA	PA0132	MULTISPECIES: putrescine aminotransferase [Enterobacteriaceae]	126.202	3747.88	3692.86	10076	0.0496894	586.758	195.488	5578	7771.89	26.6118	2533.89	5205.21	599.307	358.86	20221.5	599.202	43881	955.873	18.3447	1521.99	337.686	28379.7	974.609	9018.61	893.193	72478.5	1283.19	97.5901	3.31366	4910.05	19384.7	0.052795	14.9969	1.92236	2681.47	5425.69	7600.6	1769.18	596.146	337.901
Plate 11_1	G3	PA14_12550	NA	PA3967	NA	95.1364	3671.37	3380.09	9579.88	0.069697	630.473	181.339	5469.58	7639.65	28.5606	2442.19	5129.51	640.382	241.306	20301.6	484.912	42965.5	751.852	9.23333	1557.86	271.618	27595.3	785.388	9101.04	949.8	72093.4	1261	105.694	0.306061	4492.91	18863.7	0.442424	11.4182	1.52727	2717.88	5370.68	7014.83	1933.32	577.421	302.485
Plate 11_1	G4	NA	NA	NA	NA	134.975	3816.51	3840.13	9851.18	0.101754	639.347	176.618	5908.18	8042.41	30.4807	2495.69	5492.13	657.646	329.133	21385	618.558	43905.7	1007.87	14.9193	1477.66	370.453	28875.2	1035.6	9283.99	1005.49	73832.8	1316.71	113.782	2.09474	4405.86	19939.1	0.136842	21.7158	0.182456	2735.94	5384.73	8570.21	1897	624.319	355.951
Plate 11_1	G5	PA14_54850	NA	NA	NA	104.327	3819.79	3525.74	10068	0.088968	605.63	210.534	6034.86	7966.98	31.8932	2556.14	5652.47	676.381	281.943	21181.6	534.178	44602.7	981.317	13.879	1573.34	303.612	28985.7	926.79	9056.15	931.594	75535.4	1347.14	101.708	2.91815	3769.02	21078.2	0.0996441	23.5409	0.402135	2679.91	5636.66	8114.26	1923.22	577.779	348.484
Plate 11_1	G6	PA14_36710	glgB	PA2153	1,4-alpha-glucan branching enzyme [Escherichia coli]	75.602	3885.03	3213.94	9818.13	0.102041	620.503	205.034	5888	7666.85	29.7517	2407.27	5292.5	614.061	231.588	20692.9	425.35	43679.6	734.639	12.4218	1584.38	240.048	28867.8	739.344	9355.36	952.622	73665.1	1200.74	108.207	0.139456	4092.27	20915.7	0.146259	20.3061	3.14286	2653.5	5607.13	8176.99	1958	575.391	317.306
Plate 11_1	G7	PA14_22490	acpD	PA3223	FMN-dependent NADH-azoreductase [Escherichia coli]	85.6263	3940.36	3328.07	10127.9	0.155709	631.737	199.159	6134.95	7907.87	29.7024	2553.74	5844.52	713.993	234.99	21493	460.059	44613.4	730.554	13.4637	1643.82	252.114	29309.2	764.817	9072.96	988.062	76373.6	1319.47	112.941	2.03114	3852.64	20918	0.0761246	21.8893	1.96886	2825.19	5639.98	8575.58	2062.7	586.657	345.329
Plate 11_1	G8	PA14_62400	NA	PA4715	MULTISPECIES: alanine transaminase [Enterobacteriaceae]	96.3642	3848.18	3350.67	10046.7	0.0734824	638.482	218.955	6044.13	7890.56	35.5942	2553.15	5113.79	591.291	253.821	21984	502.288	45886.9	811.837	15.6454	1674.24	262.294	29700.7	821.623	9408.05	935.431	76319.8	1322.56	115.927	0.284345	4848.28	21029.8	0.297125	14.9169	2.79553	2685.44	5904.39	8394.88	1977.93	588.738	338.08
Plate 11_1	G9	PA14_54680	NA	PA0742	NA	87.8581	3757.96	3341.18	9962.2	0.0548387	609.326	196.719	5742.22	7701.27	32.2	2517.58	5245.81	625.081	232.168	20853.7	474.974	44699.2	834.977	9.78387	1591.4	254.81	29262.5	822.758	9268.91	865.429	73771	1246.06	94.9387	0.287097	4331.96	21239.9	0.0645161	0.812903	2.33871	2637.18	5749.27	7520.42	1896.58	524.523	321.232
Plate 11_1	G10	PA14_61350	NA	NA	NA	63.7159	4149.17	3018.91	10494.4	0.173295	681.747	210.645	5951.27	7881.27	29.5795	2576.52	4773.61	618.724	155.327	22203.6	330.438	46958.9	587.636	4.19886	1705.98	164.085	29333.4	607.886	8936.55	1049.98	79203.4	1320.61	115.597	0.301136	5951.25	21533.9	0	0.599432	3.28693	2914.76	6250.87	9526.77	2005.18	608.295	307.54
Plate 11_1	G11	PA14_63130	NA	PA4775	NA	76.6038	3866.23	3124.63	10341.2	0.101093	668	198.514	5823.11	7820.5	32.347	2574.62	5024.82	652.932	174.626	21095.8	395.158	44890.3	770.087	10.0929	1654.3	203.708	29069.6	664.844	8777.4	1006.54	75784.4	1309.08	123.336	2.75956	5903.21	19890.5	0.0300546	0.846995	0.161202	2982.52	6040.87	9369.9	1916.98	589.156	333.683
Plate 11_1	G12	PA14_18630	NA	PA3535	NA	53.5379	3794.92	2988.43	10098.7	0.0176768	664.74	195.508	5898.8	7399.36	30.5253	2437.16	4739.55	666.624	167.144	20795.5	336.548	43370.8	660.975	1.85606	1582.88	203.899	28151.5	649.573	8939.76	948.917	74290.9	1289.92	102.513	3.38131	5596.68	18876.2	0.0176768	6.92424	0.444444	2903.32	5818.44	9269.64	1827.45	541.992	317.856
Plate 11_1	H1	PA14_39780	NA	PA1914	NA	99.9947	3821.09	3218.67	10015.7	0.291005	645.079	196.442	5704.02	7613.19	26.3598	2455.01	4421.59	616.378	242.41	20591.9	451.463	42572	741.862	13.8307	1585.9	264.228	28321.6	804.056	9170.22	924.616	72898.5	1244.15	109.354	2.59524	5269.61	18089	0.116402	6.45503	3.08995	2871.2	5741.81	8399.05	1787.59	559.799	333.283
Plate 11_1	H2	PA14_08090	NA	PA0623	MULTISPECIES: phage major tail tube protein [Enterobacteriaceae]	126.866	3581.91	3479.39	9339.02	0.206897	593.107	189.093	5474.46	7710.48	22.8172	2334.61	4754.21	634.066	297.993	19600.9	602.566	41827	1221.24	19.9759	1442.05	381.883	27138.1	1171.69	9412.75	842.697	68936.1	1173.03	88.9828	2.34138	3796.73	17936.9	0.0965517	10.3276	0.262069	2529.33	4916.6	6543.78	1703.07	565.769	314.224
Plate 11_1	H3	PA14_54960	NA	NA	MULTISPECIES: catecholate siderophore receptor CirA [Enterobacteriaceae]	81.1307	3619.88	3279.97	10066.7	0.0767045	615.009	196.747	5724.39	7558.37	25.4688	2429.62	5145.16	643.134	214.165	20446	427.716	43054	639.25	16.2614	1617.88	239.619	28276.9	752.483	8974.2	885.645	72886.2	1271.32	100.378	3.0483	4196.9	19361.8	0.0767045	10.9773	0.238636	2653.7	5511.53	7275.32	1811.67	517.531	324.202
Plate 11_1	H4	PA14_07630	NA	PA0585	NA	128.675	3518.67	3561.73	9684.56	0.356467	591.274	179.697	5646.07	8004.79	23.776	2414.82	5457.7	690.334	340.703	19891.4	602.659	42038.4	994.082	16.5552	1511.21	348.659	27681.4	1057.65	9253.5	824.246	69744.1	1212.11	93.0915	0.164038	3340.65	18584.3	0.0599369	15.5584	0.984227	2542.44	5260.43	7485.34	1672.68	542.117	317.091
Plate 11_1	H5	PA14_39480	NA	NA	NA	113.413	3917.31	3364.88	10080.8	0.0133333	607.937	193.587	6119.95	8054.95	26.1367	2512.95	5678.23	700.507	272.843	20798.7	508.237	43879.3	1075.41	15.8133	1644.47	326.977	29310.9	1059.46	9319.35	888.27	73139.1	1212.89	97.09	1.58667	3286.85	20077	0.366667	15.6567	1.57	2687	5462.71	8068.91	1817.6	570.887	340.73
Plate 11_1	H6	PA14_37460	NA	PA2091	MULTISPECIES: MFS transporter [Escherichia]	75.6017	3660.74	3240.62	9988.73	0.197708	587.762	210.928	5891.28	7645.69	21.5301	2520.25	5339.12	676.155	225.238	20420.5	419.39	42510.3	692.88	13.7736	1612.85	223.55	28579.6	731.931	8806.38	800.215	71995.7	1311.01	95.1175	2.61891	3683.33	19649.6	0.0945559	12.106	0.481375	2587.11	5503.26	8147.85	1686.35	519.94	281.398
Plate 11_1	H7	PA14_54950	NA	NA	siderophore yersiniabactin receptor FyuA [Escherichia coli]	87.7406	3809.39	3205.43	10065.6	0.193084	635.476	173.34	5817.25	7898.35	31.3285	2558.76	5031.74	635.617	214.089	21029.7	397.058	43986.1	820.758	12.0807	1601.1	253.464	28381.6	786.012	9052.55	818.473	72108.7	1283.73	97.3573	2.4611	4211.56	19887.9	0.345821	11.83	1.9049	2589.48	5655.71	8188.93	1814.35	523.182	304.026
Plate 11_1	H8	PA14_51860	NA	PA0959	NA	78.911	3780.25	3026.59	9732.48	0.0602094	644.634	183.683	5759.76	7453.98	32.788	2445.89	5489.89	620.246	187.95	20241.9	382.882	42135.9	837.555	8.48429	1562.42	224.738	27934.1	770.461	8710.41	883.482	71799.7	1281.02	109.835	2.58901	4347.55	17846	0.0183246	7.30105	1.58639	2705.22	5409.47	8288.99	1812.48	505.241	318.395
Plate 11_1	H9	PA14_12450	NA	PA3972	MULTISPECIES: isovaleryl-CoA dehydrogenase [Enterobacteriaceae]	95.8642	3591.26	3174.14	9858.96	0.0924855	615.064	187.292	5634.99	7583.73	30.0636	2497.18	4878.38	638.092	209.486	20682.9	433.555	44593.1	883.254	12.1994	1609.08	253.214	28593.8	826.194	9117.93	779.382	70334	1292.53	94.4509	0.205202	4099.66	19819	0.0809249	0.907514	0.127168	2555.55	5413.07	7102.08	1830.76	497.468	319.032
Plate 11_1	H11	PA14_56190	NA	PA4325	NA	81.9134	3596.86	3127.02	9577.45	0.427822	603.698	192.675	5812.38	7267.9	26.2572	2370.76	4645.37	631.013	219.297	20080.1	383.029	41354.7	962.423	10.7769	1547.23	249.147	27882.7	928.252	8969.38	784.685	70318	1242.5	106.226	3.1706	4387.19	17929	0.0446194	0.740157	1.6168	2584.19	5357.94	7927.62	1674.58	513.793	339.199
Plate 11_1	H12	PA14_44120	NA	PA1576	MULTISPECIES: 2-hydroxy-3-oxopropionate reductase [Enterobacteriaceae]	57.7227	3578.62	2748.8	9420.72	0.056872	613.097	174.761	5358.18	6867.13	26.6303	2348.35	4574.55	651.154	145.486	19676	309.73	41801.4	657.474	11.7488	1526.81	162.09	27268.4	627.962	8510.92	834.351	68933.9	1255.23	99.9194	3.01896	4848.69	18240	0.218009	6.61848	2.1564	2604.16	5480.39	7215.6	1807.01	505.137	316.493
Plate 11_2	A1	PA14_36030	PAGI-1(2)	NA	MULTISPECIES: membrane integrity-associated transporter subunit PqiA [Enterobacterales]	30.4794	4329.52	2620.08	10013.9	0.318872	698.386	218.514	5700.27	7329.06	22.1453	2601.67	5313	574.241	86.2256	21733.1	166.633	44639.5	562.191	2.80477	1742.6	82.8265	28183.6	624.226	8391.72	988.015	77499.8	1378.1	118.829	3.282	7436.24	18093.4	0.0412148	0.524946	0.195228	2959.52	6445.08	10318.2	2050.02	561.544	312.644
Plate 11_2	A2	PA14_52570	rsmA¬†	PA0905	MULTISPECIES: carbon storage regulator CsrA [Bacteria]	79.816	4346.7	3285.82	9987.45	0.568	615.96	144.132	6351.26	8204.98	27.26	2924.64	4791.61	686.396	250.68	21757.9	430.588	49250.9	854.872	12.132	1582.23	222.088	30580.6	937.328	9282.64	1037.98	75847.5	1167.48	106.18	0.144	5014.52	21419.2	0.08	12.78	1.948	2716.55	6597.61	9230.28	1946.13	571.036	365.184
Plate 11_2	A3	PA14_62470	NA	PA4721	MULTISPECIES: DNA/RNA nuclease SfsA [Enterobacteriaceae]	30.2607	3530.36	2632.09	9637.83	0.0696629	636.688	210.348	5373.17	7024.51	28.8562	2568.03	5154.44	546.978	79.4944	20400.9	153.969	44698.3	442.766	4.02247	1710.98	71.4719	23052.3	577.816	8926.67	896.458	73316.6	1356.82	97.2697	3.71011	5906.72	18339.7	0.0426966	0.337079	0.330337	2673.11	5819.86	8201.2	1992.54	490.694	313.665
Plate 11_2	A4	PA14_51910	NA	PA0955	NA	54.7841	4197.51	3023.35	10568.4	0.74036	719.206	208.234	6336.52	7919.03	26.8355	2700.49	4745.66	603.491	135.73	22177.2	252.715	47651.2	584.208	9.94344	1780.08	130.632	30614.4	734.283	9071.16	987.013	78225.5	1387.4	106.517	0.401028	6029.9	20767.1	0.164524	0.524422	3.19023	3011.99	6520.98	10120.9	2105.99	568.848	362.121
Plate 11_2	A5	PA14_58610	NA	PA4517	phosphoethanolamine transferase CptA [Escherichia coli]	37.0913	3932.54	2828.78	10193.9	0.0868597	682.463	198.29	5589.31	7315.68	28.971	2607.04	5082	586.882	102.205	21273.2	185.183	46691	549.285	6.01336	1809.88	92.5902	29419.8	644.038	9083.46	926.408	75621.4	1453.23	104.234	3.18263	6134.45	19907.3	0.0623608	5.70824	0.195991	2893.88	6301.94	8727.56	2058.29	530.835	328.566
Plate 11_2	A6	PA14_48650	NA	PA1210	MULTISPECIES: quercetin 2,3-dioxygenase [Enterobacteriaceae]	54.0888	4056.13	3216.83	10522.6	0.0548303	714.697	217.407	6189.88	7724.85	30.752	2577.83	5631.52	664.512	154.06	22006.9	281.987	46392.2	651.637	9.41253	1747.17	151.995	30117.5	748.467	9187.91	987.136	79987.2	1412.35	103.465	2.88773	6206.08	19341.8	0.0626632	7.75979	0.402089	2981.65	6478.4	10401.4	2035.1	576.945	345.979
Plate 11_2	A7	PA14_41510	nasA	PA1783	MULTISPECIES: nitrate transporter NarK [Enterobacteriaceae]	31.841	4033.5	2674.25	10245	0.0087146	679.342	204.985	6001.2	7210.69	28.7538	2577.03	5156.43	569.586	65.3856	21038.3	138.645	45811.1	394.137	4.26797	1798	71.9586	29683.4	589.771	9179.94	979.871	76774.8	1345.06	100.763	4.20697	6428.43	19204	0.108932	6.51198	0.35512	2991.47	6544.24	10088.5	2020.56	535.514	332.749
Plate 11_2	A8	PA14_42680	NA	PA1688	NA	25.7048	4013	2607.91	10305.3	0.0935551	698.975	206.846	5904.02	7248.47	31.1871	2565.43	5243.86	608.279	77.9813	21004.4	128.85	45229.4	394.453	3.26611	1693.25	69.7817	29019.8	538.16	8757.72	915.202	76898.9	1393.63	99.7734	3.48233	6472.05	18698.6	0.278586	0.446985	1.61746	2909.59	6365.72	9830.36	2020.09	511.588	333.466
Plate 11_2	A9	PA14_20200	nosZ	PA3392	NA	30.8013	4067.93	2763.58	10736.5	0.258547	721.201	221.821	6102.53	7466.52	28.8333	2636.59	5298.14	631.126	79.0278	21709.2	159.291	47181.1	466.934	2.33974	1774.07	86.9637	29731.6	642.188	8862.57	936.812	80184.6	1437.37	107.276	3.49573	6821.94	19347.8	0.0726496	0.339744	0.194444	2991.91	6665.06	10711.1	2028.47	534.036	350.504
Plate 11_2	A10	PA14_33330	NA	NA	NA	45.5199	4219.22	2763.2	10701.1	0.0901468	743.48	209.792	6047.11	7521.6	32.5388	2664.08	4629.09	543.44	105.78	21577.4	197.572	46035.9	456.822	5.25786	1764.85	113.966	29237.5	626.792	8862.36	908.099	79972.9	1360.18	116.203	4.46751	7652.19	17290.1	0.0293501	0.542977	2.24319	3094.89	6939.46	11058.6	1842.58	544.553	334.616
Plate 11_2	A11	PA14_27910	NA	PA2801	NA	26.9959	4089.7	2613.53	10660.9	0.0696721	717.301	217.414	6087.43	7376.77	34.5574	2660.08	4827.72	558.988	68.3156	21545.9	131.43	46753.1	418.311	3.12705	1793.79	72.752	29710.6	566.109	8568.1	939.615	79437.4	1401.2	116.324	3.63115	7158.03	18591.7	0.122951	0.629098	0.221311	2982.6	6644	10705.3	1962.56	525.777	348.781
Plate 11_2	A12	PA14_35520	bkdA2	PA2248	MULTISPECIES: 1-deoxy-D-xylulose-5-phosphate synthase [Enterobacteriaceae]	39.1134	3810.12	2747.11	10109.2	0.0721649	697.443	206.098	6005.09	7547.8	30.1108	2515.37	5082.3	656.34	97.1057	21407.6	215.936	43724.8	510.186	5.64691	1665.19	105.43	29223.8	670.51	8901.11	926.75	77447	1383.88	107.418	4.42526	6087.5	18029.5	0.262887	0.523196	0.301546	2941.95	5947.66	10510.1	2019.8	537.322	342.735
Plate 11_2	B1	PA14_32820	NA	NA	NA	31.1239	4020.81	2665.33	10033.5	0.0990991	713.119	205.135	5850.69	7142.3	30.4775	2552.54	4961.92	535.633	72.5495	21429	159.153	45122.7	485.795	0.0968468	1718.52	78.9189	29305.2	605.011	8453.6	1039.57	77438.1	1333.24	110.597	3.47748	7399.02	18427	0.114865	0.725225	2.13964	3042.98	6396.55	10296.3	2093.91	591.489	328.392
Plate 11_2	B2	PA14_58690	NA	PA4523	NA	48.3902	3989.73	2729.09	10108.1	0.0707317	694.322	212.432	6043.71	7500.24	30.5854	2567.8	4809.73	631.51	103.317	21318.5	222.698	45672.7	416.149	0.921951	1675.47	114.344	29287.6	650.524	8671.04	1011.59	76939.8	1348.38	114.08	3.98537	6288.9	20555.7	0.0829268	0.25122	1.98293	2981.41	6255.86	9565.81	2052.52	572.259	335.6
Plate 11_2	B3	PA14_18860	NA	PA3515	MULTISPECIES: 16S rRNA (guanine(1207)-N(2))-methyltransferase RsmC [Escherichia]	41.9728	3784.3	2732.84	9866.35	0.141089	702.344	206.864	6007.68	7168.86	30.4975	2488.17	5053.73	600.297	95.6856	21021.3	210.621	45740.6	515.139	7.64109	1708.95	99.302	28990.8	567.349	8931.23	958.171	76333.1	1336.58	109.131	2.17574	6236.83	19851.3	0.0420792	0.725248	0.0940594	2834.92	6103.77	8712.23	2005.9	559.005	328.351
Plate 11_2	B4	PA14_04630	ilvD	PA0353	MULTISPECIES: dihydroxy-acid dehydratase [Enterobacteriaceae]	59.2568	4208.67	3095.29	10632.1	0.0906344	734.021	210.242	6414.25	7851	34.0453	2591.13	4757.15	590.773	146.015	22994.8	289.29	47820.9	539.076	8.60423	1780.09	145.218	30942.6	745.106	9615.46	1103.54	80489.5	1391.17	123.399	0.577039	6189.81	21964.2	0.410876	5.25982	0.223565	2981.39	6561.41	9645.88	2129.96	602.103	368.897
Plate 11_2	B5	PA14_53430	slyD	PA0837	MULTISPECIES: peptidylprolyl isomerase [Enterobacteriaceae]	45.6413	4104.57	2538.69	9949.89	0.0334347	704.708	194.274	6255.39	7567.3	32.7842	2561.79	4788.52	681.179	96.7143	21822.9	216.875	47182.6	492.517	3.26748	1722.11	116.188	30130.8	676.632	8967.3	1023.58	78360.7	1331.75	131.565	4.04559	5417.02	20663	0.0699088	0.6231	2.78116	2982.88	6146.28	9412.08	2119.99	584.635	339.049
Plate 11_2	B6	PA14_34270	NA	PA2350	MULTISPECIES: methionine ABC transporter ATP-binding protein MetN [Enterobacteriaceae]	47.7177	4049.43	2863.58	10207.6	0.0870712	688.235	200.57	6072.73	7147.21	30.3905	2560.48	4808.1	611.96	101.839	21461.6	212.14	45793	529.921	5.81003	1756.25	105.789	29485.6	616.259	8771.67	1040.28	76997.1	1331.94	109.794	1.88391	6354.45	20347.3	0.0527704	0.25066	1.92084	2920.68	6230.3	9369.03	2068.6	581.409	346.179
Plate 11_2	B7	PA14_20650	dsdA	PA3357	D-serine ammonia-lyase [Escherichia coli]	31.2311	4366.35	2786.3	10566	0.189781	756.117	203.752	6293.75	7596.93	33.618	2698.55	4892.19	616.426	77.1217	22458.1	195.092	46723.9	413.209	3.37713	1766.77	92.6642	30018.4	607.321	8522.65	1057.34	78415.2	1398.78	128.309	4.17032	7381.98	20617.8	0.143552	0.450122	2.03893	3044.83	6471.37	10547.7	2129.44	601.489	363.221
Plate 11_2	B8	PA14_24550	NA	PA3059	NA	29.6581	4084.11	2804.19	10544	0.0451613	741.634	213.359	6195.19	7357.85	29.9054	2604.84	5319.63	550.572	71.5613	21676.5	138.398	45530	378.746	2.36344	1778	72.4172	29721.1	556.389	8658.27	1038.28	78645.7	1346.87	125.559	0.258065	7992.56	17893.2	0.0602151	0.576344	0.802151	3091.73	6570.74	10904.4	2128.75	608.66	353.824
Plate 11_2	B9	PA14_12840	NA	PA3945	NA	31.1732	4012.25	2839.66	10653.3	0.0281385	743.312	202.675	6089.54	7272.32	31.0325	2553.3	5070.18	550.113	87.4827	21933.7	183.136	46672.2	460.807	2.20996	1810.73	88.3225	29533.7	604.113	8814.36	1024.15	78528	1328.32	120.996	4.14719	8042.76	18847.6	0.212121	0.798701	1.45887	3025.41	6604.48	10896.3	2071.04	599.398	352.563
Plate 11_2	B10	PA14_70830	pstA	PA5367	MULTISPECIES: phosphate ABC transporter permease PstA [Enterobacteriaceae]	45.2353	3270.51	2792.12	10235.3	0.0294118	682.441	208.294	5583.33	7310.4	20.7917	2411.13	4546.75	578.387	65.125	21528.8	188.13	47928.8	544.471	2.89706	1752.38	94.4191	28832.1	635.951	9384.39	980.316	77894.7	1406.7	104.375	2.04657	7281.64	20922.3	0.110294	3.59069	2.22059	2917.57	6339.8	10192.7	2042.2	553.453	291.493
Plate 11_2	B11	PA14_56930	NA	PA4379	NA	23.7527	4160.87	2622.66	10618.3	0.0412148	762.499	206.987	6189.82	7406.81	28.7202	2597.62	4623.63	612.514	62.3536	21727.5	120.171	45885	486.03	2.25813	1792.22	64.0108	29765.2	522.056	9022.23	1041.04	79754.9	1332.92	126.566	4.37527	7980.29	18789.9	0	0.618221	0.418655	3264.1	6673.17	10841.7	2036.31	572.668	360.284
Plate 11_2	B12	PA14_50100	fliI	PA1104	MULTISPECIES: flagellum-specific ATP synthase FliI [Enterobacteriaceae]	23.1266	3805.01	2422.73	10525	0.100917	733.132	217.539	5849.21	7420.46	28.8862	2477.65	4880.57	612.765	54.7596	21362.1	131.916	43354.3	387.297	2.42752	1813.36	59.3229	28039.2	538.684	8742.64	943.8	78200	1406.49	118.938	0.614679	7616.51	17445.9	0.106422	1.15413	1.68991	3109.5	6651.29	10920	1998.28	553.363	325.497
Plate 11_2	C1	PA14_45470	NA	PA1466	MULTISPECIES: glutathione transferase GstA [Enterobacteriaceae]	34.3705	4119.96	2763.16	10312	0.0823245	748.521	214.714	6111.65	7328.06	28.0508	2656.39	5817.92	599.293	83.155	21969.5	192.119	45355.5	392.015	6.02663	1785.7	97.1211	30349.8	608.763	8528.26	1113.88	78422.1	1309.44	120.881	3.98789	7183.32	17703.1	0.101695	4.42373	1.06538	3042.93	6407.6	10215.2	2165.08	639.303	349.048
Plate 11_2	C2	PA14_54450	nadB	PA0761	MULTISPECIES: L-aspartate oxidase [Enterobacteriaceae]	41.6105	4021.43	2944.13	10179	0.0332542	716.109	207.952	6042.45	7330.12	34.7482	2627.47	5305.48	599.572	93.9287	21393.4	184.869	45829.6	450.285	3.7886	1744.4	92.114	29548.5	617.449	8800.24	1030.68	77997.8	1343.84	122.549	3.42993	6939.88	19002.9	0.16152	0.831354	1.69834	2942.26	6529.23	9933.02	2072.37	600.157	342.387
Plate 11_2	C3	PA14_20810	recQ	PA3344	MULTISPECIES: ATP-dependent DNA helicase RecQ [Enterobacteriaceae]	63.346	3757.27	2849.9	9898.54	0.0825397	661.848	196.321	6055.86	7522.22	31.527	2489.6	4710.17	570.07	129.003	21537.5	290.924	47007.2	626.483	0.320635	1697.54	144.717	29542.8	708.832	9321.2	917.13	75571.1	1262.49	108.4	1.53016	5198.46	21543.9	0.419048	1.17143	1.39365	2691.94	6117.01	7884.57	2035.24	538.629	339.235
Plate 11_2	C4	PA14_67320	hutH	PA5098	NA	46.7452	4067.46	2860.69	10084.5	0.0350318	694.796	187.688	6076.16	7860.96	31.3121	2696.76	4975.95	588.134	123.634	21983.9	252.818	48655.9	597.863	7.81529	1753.56	120.535	30467.8	640.64	9206.67	984.21	76339.5	1336.52	97.3408	0.315287	6039.28	21910.5	0.0700637	0.621019	3.63694	2778.43	6331.12	7959.6	2041.45	526.586	300.637
Plate 11_2	C5	NA	NA	NA	NA	23.5561	3782.01	2757.27	10140	0.0798005	694.918	181.02	6018.04	7145.8	29.2319	2542.52	5496.71	571.701	59.5362	21369.9	134.873	46309.2	401.092	1.41646	1673.45	80.0249	29528.5	528.287	9232.25	919.451	75060.3	1355.59	104.227	0.229426	6464.46	20075.2	0.0124688	3.46883	0.199501	2835.2	6211.26	8842.83	2132.26	523.474	323.653
Plate 11_2	C6	PA14_37490	NA	PA2089	bifunctional siderophore receptor/adhesin Iha [Escherichia coli]	37.5275	3935.06	2811.27	10207.3	0.0275	711.538	201.952	6158.51	7340.3	30.99	2567.79	5491.11	537.673	78.915	21667.8	181.85	45795.2	452.455	4.87	1727.62	84.6375	29451.4	545.655	9000.16	1055.33	76833.5	1253.6	115.11	0.3125	7302.31	19033.7	0.1525	0.715	0.3125	2964.44	6239.91	9993.92	2070.4	629.165	342.233
Plate 11_2	C7	NA	NA	NA	NA	41.678	3930.8	2851.06	9991.51	0.0756098	716.393	194.834	6154.04	7257.58	30.0171	2546.32	5068.55	532.795	86.7439	20950.4	180.073	45912.3	506.815	5.56098	1766.29	97.139	29164.3	597.68	9082.88	966.568	75606.3	1276.99	107.756	2.1561	6767.84	19801.6	0.0731707	0.429268	1.42927	2848.5	6190.78	9172.25	2076.57	566.029	337.029
Plate 11_2	C8	PA14_73370	gidA	PA5565	MULTISPECIES: tRNA uridine(34) 5-carboxymethylaminomethyl synthesis enzyme MnmG [Enterobacteriaceae]	58.0974	4518.56	2878.4	8869	0.0714286	667.64	198.01	6251.04	8174.94	44.8214	2558.62	4555.39	732.094	131.185	21431.1	293.406	48317.5	644.808	6.57792	1405.27	155.305	29774.6	686.526	9616.34	920.834	75606.5	1199.13	0.211039	0.146104	2193.63	23120.7	0.149351	15.526	4.43182	2862.99	6303.69	8963.72	2317.72	1051.68	352.403
Plate 11_2	C9	PA14_06750	nirS	PA0519	NA	38.2584	3745.29	2648.67	9892.76	0.0311005	673.459	198.244	5854.7	7090.36	29.7249	2480.05	2674.17	394.409	80.2871	21492.4	163.268	47661.8	452.275	2.32057	1677.59	84.1029	28512.9	545.837	8796.19	931.203	75045.4	1343.61	99.9737	4.17464	7665.84	20723.4	0.0717703	0.925837	2.46651	2780.16	6608.36	9128.73	1986.38	505.378	328.766
Plate 11_2	C10	PA14_65760	NA	PA4975	MULTISPECIES: glutathione-regulated potassium-efflux system oxidoreductase KefF [Enterobacteriaceae]	38.2602	3456.18	2665.01	9718.11	0.0819277	668.01	180.882	5342.64	6988.35	33.4867	2528.84	4753.93	601.925	89.2699	20503.4	180.961	46172.2	406.949	4.34217	1645.67	89.7639	28457.4	544.465	9143.84	841.749	72832	1330.53	92.8723	4.44578	5450.34	20326.1	0.0698795	2.97349	2.53253	2629.43	5928.37	7781.72	1715.01	468.663	307.846
Plate 11_2	C11	PA14_64050	NA	PA4843	MULTISPECIES: diguanylate cyclase AdrA [Enterobacteriaceae]	20.8337	4032.69	2810.01	10505.6	0.0799136	764.648	210.147	6042.83	7437.73	32.4708	2662.5	5684.48	583.907	66.0194	22068.7	138.05	46541.1	400.445	3.18143	1870.32	66.8726	29925.5	521.801	9095.8	991.397	79466.4	1452.91	106.868	4.58747	7499.65	19515	0.306695	0.758099	0.49676	3006.74	6587.95	9940.34	2163.89	541.756	341.646
Plate 11_2	C12	PA14_72460	cc4	PA5490	NA	33.5312	3902.88	2772.96	10499.7	0.0915179	733.569	169.641	6068.74	7333.61	26.7656	2596.29	5281.02	656.299	69.317	21965	164.181	46112	418.699	2.31027	1772.47	83.0781	29287.9	575.002	8967.97	1016.84	78693.8	1351.98	116.748	2.22321	6925.78	19742	0.379464	1.10938	0.147321	3100.69	6479.4	10172.9	1804.44	566.658	350.792
Plate 11_2	D1	PA14_17670	NA	PA3604	MULTISPECIES: nitrate/nitrite response regulator protein NarP [Enterobacteriaceae]	38.8976	4188.44	2800.27	10165.5	0.158537	740.7	206.124	6194.31	7306.15	31.7098	2657.5	5628.46	573.88	99.9244	21964.1	204.285	45992.3	517.846	4.34878	1792.89	99.1024	29293	615.798	8794.11	1062.74	75325.6	1342.6	112.71	2.33171	6972.24	19466	0.0463415	0.807317	3.04634	2940.77	6224.1	8872.33	2129.65	574.702	336.463
Plate 11_2	D2	PA14_06620	NA	PA0507	MULTISPECIES: isovaleryl-CoA dehydrogenase [Enterobacteriaceae]	31.6441	3992.72	2833.02	10186.8	0.037594	706.772	193.905	6056.95	7416.99	31.9624	2589.53	5355.57	614.323	68.0125	21896.2	149.431	46681.4	467.093	4.86216	1713.71	76.7343	29360.7	539.609	8788.51	1039.85	76045.2	1321.88	111.997	0.328321	6708.21	20630.7	0.175439	0.451128	0.711779	2968.39	6319.92	8782.66	2160.97	576.353	344.341
Plate 11_2	D3	PA14_52020	NA	PA0946	NA	41.3215	3902.54	2833.6	10337	0.108992	720.093	194.221	6352.21	7619.78	25.267	2618.74	4906.91	596.986	110.531	22061.1	217.973	46611.9	514.569	7.00545	1698.09	120.158	29729.6	613.45	9096.48	1027.2	77492	1327.53	104.401	2.15259	5897.98	20973.3	0.201635	5.52861	1	2977.4	6363.07	9474.98	2124.1	611.368	378.736
Plate 11_2	D4	PA14_10140	fepG	PA4161	MULTISPECIES: iron-enterobactin ABC transporter permease [Enterobacteriaceae]	33.5389	3495.02	2746.53	9646.32	0.00268097	667.702	173.381	5600.97	7124.61	22.4772	2538.41	5459.81	598.056	94.6354	20673.6	169.595	45654.7	413.453	1.6756	1697.16	90.6488	29034.6	616.566	9093.17	861.284	72108.8	1240.18	88.4718	3.35925	4979.56	21036.9	0.152815	5.68901	0.753351	2680.42	5899.61	7012.06	2060.68	516.855	294.826
Plate 11_2	D5	NA	NA	NA	NA	33.6902	3945.17	2855.08	10198.4	0.112195	697.815	197.846	6221.5	7266.65	26.4829	2578.95	5373.06	535.832	92.7634	20964.7	184.849	44677.8	543.841	5.54878	1707.45	94.6756	29024.9	523.234	8343.4	1031.21	74862.8	1205.06	126.21	0.792683	6456.85	19408.9	0.287805	0.921951	0.665854	2917.2	6351.11	9437.68	2090.24	613.702	345.085
Plate 11_2	D6	PA14_55360	exbB2	PA0693	MULTISPECIES: Tol-Pal system protein TolQ [Enterobacteriaceae]	58.7404	3955.47	3031.56	10183.3	0.0205656	713.239	180.28	6195.48	7507.01	27.856	2576.76	5128.68	575.111	129.116	20943.6	276.09	45405.2	441.015	8.27506	1725.74	146.005	29399.4	639.391	8854.99	1000.58	75310.7	1269.69	119.591	0.257069	6253.61	19630.4	0.0848329	3.76607	0.092545	2851.76	6189.88	9543.37	2067.62	585.761	347.532
Plate 11_2	D7	PA14_24270	pepN	PA3083	MULTISPECIES: aminopeptidase N [Enterobacteriaceae]	36.9502	3918.03	2904.06	10273.2	0.123223	714.211	200.659	6141.99	7144.51	33.9171	2654.4	6011.05	567.344	90.1019	21217.3	199.972	44530.6	432.403	6.13744	1730.68	96.064	28785.4	580.384	8630.85	1031.14	75930.5	1262.34	114.664	3.88626	6535.74	18353.4	0.0829384	0.919431	0.317536	2914.97	6233.72	10209.5	2074.76	588.45	319.927
Plate 11_2	D8	PA14_45240	NA	PA1485	MULTISPECIES: fructoselysine/psicoselysine transporter [Enterobacteriaceae]	46.3611	3556.38	2755.99	9724.71	0.227273	668.46	190.755	5548.6	7077.82	31.3914	2471.98	5106.84	570.768	91.7121	20836	212.813	46060.4	511.914	4.4697	1672.53	107.172	28132.9	574.154	8685.63	921.177	73195.6	1362.07	100.528	3.64394	5932.97	19901.1	0.252525	0.808081	0.111111	2651.15	5900.9	7812.04	2037.09	507.96	303.467
Plate 11_2	D9	PA14_00250	qor	PA0023	MULTISPECIES: quinone oxidoreductase [Enterobacteriaceae]	32.2947	3939.26	2739.69	10163.8	0.229698	740.128	201.411	6134.06	7087.64	31.4176	2651.74	5418.51	543.845	74.5476	20924.3	163.223	45566.2	381.937	4.10673	1722.17	84.4872	29215	540.814	8896.37	991.726	76289.2	1324	96.5592	3.38283	7033.52	19755.1	0.0951276	0.399072	2.38283	2776	6154.04	8900	2130.05	520.954	357.26
Plate 11_2	D10	PA14_18590	NA	PA3539	MULTISPECIES: peroxide stress protein YaaA [Enterobacteriaceae]	39.432	4151.53	2792.38	10309.4	0.190789	713.658	200.397	6004.1	7385.62	30.3553	2617.14	5317.5	525.728	86.2697	21389.1	174.101	44934.8	349.533	3.39254	1700.13	85.7522	28594.8	513.601	8184.63	1009.11	77499.4	1293.69	115.447	5.46272	7795.08	17945.6	0.0767544	0.381579	1.91009	2970.43	6331.06	10461.7	1989.96	596.649	345.454
Plate 11_2	D11	PA14_48000	NA	PA1254	MULTISPECIES: 4-hydroxy-tetrahydrodipicolinate synthase [Enterobacteriaceae]	32.0133	3634.02	2770.45	10106.2	0.0421286	703.486	201.313	5939.12	7183.42	27.6741	2501.71	5679.99	596.838	79.2439	21171.8	169.603	45073.3	473.053	0.45898	1832.78	83.6541	28359.4	561.02	8942.41	952.157	74845.7	1338.15	104.858	4.01774	6840.03	18537.6	0.0798226	0.674058	3.68736	2801.72	6069.86	9387.06	2083.15	545.466	336.04
Plate 11_2	D12	PA14_14700	cysE	PA3816	MULTISPECIES: serine O-acetyltransferase [Enterobacteriaceae]	40.1818	3852.52	2945.54	10161.6	0.0932401	704.636	195.594	5971.58	7273.71	28.8042	2519.54	4974.42	596.448	102.937	21140	226.923	46053.8	552.727	6.6317	1633.3	126.343	29228.1	656.515	9191.12	952.909	74435.9	1318.72	99.9767	2.77156	6387.53	19242.7	0.0606061	0.275058	2.37995	2834.38	6156.28	8839.33	2052.34	540.809	330.527
Plate 11_2	E1	PA14_21930	NA	PA3252	MULTISPECIES: sulfate/thiosulfate ABC transporter permease CysW [Enterobacteriaceae]	43.1698	3936.28	2790.53	10109	0.0348837	728.565	183.953	6093.36	7033.05	31.2977	2552.78	5536.06	585.5	101.967	21207	201.698	43919.2	459.186	5.42558	1678.33	94.7767	29013.5	624.505	8703.94	1053.01	73653.5	1282.44	114.393	3.26512	6814.16	18708.8	0.374419	0.72093	1.7907	2927.51	6217.22	8859.71	2157.85	576.174	327.965
Plate 11_2	E2	PA14_27950	NA	PA2797	NA	65.7027	3572.6	3080.66	9662.02	0.0709459	661.507	157.578	5699.97	7447.65	24.8615	2548.71	4097.33	570.872	176.767	21106.6	332.642	50370.8	681.368	0.418919	1771.91	186.524	29445.2	868.899	9498.09	915.014	71550.1	1192.38	92.8041	0.233108	3574.73	23636.3	0.216216	0.662162	0.168919	2647.99	5788.28	4944.94	1964.4	488.892	318.111
Plate 11_2	E3	PA14_19150	NA	PA3474	MULTISPECIES: biotin transporter [Enterobacteriaceae]	42.9523	3685.19	2978.8	9962.22	0.103015	685.023	182.578	5800.99	6950.76	27.103	2590.22	5057.4	587.955	110.631	20706.6	241.638	45820.1	429.548	7.73869	1691.57	112.565	28840.4	609.543	8822.99	951.05	71790.6	1272.83	99.0829	3.16332	5735.85	20434.6	0.0829146	0.668342	0.298995	2628.18	6018.4	7229.98	2027.04	522.116	312.063
Plate 11_2	E4	PA14_11830	NA	PA4021	MULTISPECIES: sigma-54-dependent Fis family transcriptional regulator [Enterobacteriaceae]	45.6006	4038.52	2935.34	9805.07	0.385475	688.656	183.841	6287.04	6968.85	26.7123	2495.68	4944.8	560.394	102.265	21232.4	228.36	44970.5	508.469	9.23184	1727.34	122.846	28884.1	602.321	9240.83	1003.53	73899.4	1217.77	110.966	2.42179	5740.19	20727	0.290503	0.636872	0.550279	2858.7	6264.02	8663.66	2127.33	553.299	336.98
Plate 11_2	E5	PA14_73070	NA	PA5541	MULTISPECIES: allantoinase AllB [Enterobacteriaceae]	49.735	3928.84	2909.01	10213.4	0.2275	698.933	187.72	6216.55	7267.57	26.51	2589.26	5539.61	547.638	103.985	21513	215.64	45452.8	515.295	6.675	1755.29	107.6	29253.2	597.2	8684.46	1040.1	74341.8	1220.78	113.965	3.6925	6426.76	20133.1	0.035	0.8825	2.1075	2872.77	6337.41	8811.4	2133.48	593.367	344.942
Plate 11_2	E6	PA14_65350	mutL	PA4946	DNA mismatch repair endonuclease MutL [Escherichia coli]	61.4713	3936.94	3146.99	9965.27	0.0923567	697.768	163.959	6344.68	7720.17	30.8535	2587.4	5486.94	687.866	149.159	22085.4	312.71	46074.2	685.051	7.2293	1715.49	149.873	30336.7	735.29	9634.87	1084.44	75990.7	1328.5	113.643	2.12739	4890.32	21358.9	0.105096	13	0.598726	2878.15	6100.19	9172.57	2172.48	617.268	383.608
Plate 11_2	E7	PA14_53020	pbpG	PA0869	MULTISPECIES: D-alanyl-D-alanine endopeptidase [Enterobacteriaceae]	42.5487	4066.33	2937.63	10199.6	0.0435897	715.405	160.636	6188.56	7312.63	30.5308	2680.73	5506.83	586.072	117.141	21442.2	213.785	46554.3	537.723	5.63846	1673.88	116.444	29418.2	543.405	8944.4	1045.36	76145	1255.99	110.085	0.228205	6774.01	20418.5	0.0358974	8.28718	3.23846	2861.43	6274.99	9409.02	1828.58	589.097	342.485
Plate 11_2	E8	PA14_23900	cvpA	PA3109	MULTISPECIES: colicin V production protein [Enterobacteriaceae]	55.1712	3882.05	3125.66	9899.21	0.114114	708.093	177.718	6081.74	7642.7	34.7748	2627.68	5273.46	571.535	161.33	21657	263.39	47675.1	523.502	7.45946	1712.88	146.847	29667.2	696.799	9700.09	1009.01	73987.9	1255.53	93.7958	4.38438	5628.58	21293.2	0.0780781	0.897898	0.666667	2721.48	6118.77	7930.57	2051.87	578.55	346.583
Plate 11_2	E9	PA14_21620	oprP	PA3279	NA	50.8763	4042.41	2881.12	10346.7	0.0934343	730.457	190.359	6184.76	7260.83	34.6995	2596.92	4819.8	602.144	100.172	21199.2	210.245	46739.2	448.374	7.21465	1769.05	104.843	29450.3	611.755	8730.36	1003.93	75897.3	1291.81	109.72	0.181818	6517.42	20400.8	0.224747	0.80303	2.60101	2802	6396.15	9485.13	2119.19	553.76	358.369
Plate 11_2	E10	PA14_39560	NA	PA1930	MULTISPECIES: methyl-accepting chemotaxis protein Trg [Enterobacteriaceae]	40.273	3947.05	2936.73	10482.9	0.0540541	733.654	205.784	6416.38	7611.24	30.3189	2573.86	4894.72	604.13	87.6973	22676.9	202.197	48412.3	550.214	3.92703	1777	98.8459	30583.5	566.732	9222.11	1082.42	78189	1375.26	118.062	4.21622	6492.38	21194.7	0.0459459	0.897297	2.76486	3016.48	6567.96	10061.2	2101.58	568.349	344.178
Plate 11_2	E11	PA14_26550	NA	PA2901	NA	39.5852	3503.72	2932.83	9909.73	0.0807175	686.883	194.303	5556.9	7099.89	27.6256	2764.87	5426.02	586.105	89.7758	20649.6	202.451	45123	489.608	5.75785	1692.19	96.0807	28923.7	592.07	9118.49	887.132	73434	1292.26	87.8767	4.13677	6251.96	19072.7	0.0762332	1.10314	1.09417	2839.54	6155.2	8367.57	2077.44	531.132	305.206
Plate 11_2	E12	PA14_40940	NA	PA1824	MULTISPECIES: sulfite exporter TauE/SafE family protein [Enterobacteriaceae]	48.0599	3999.92	3098.64	10532.4	0.230415	751.894	183.804	6201.17	7582.25	30.4171	2638.98	5002.28	552.654	112.274	22017.7	256.813	46394.3	616.986	1.20507	1786.49	133.659	29513.4	645.316	9150.03	1051.42	77277.7	1285.04	123.56	4.31797	6896.54	19704.4	0.0322581	0.47235	0.758065	3059.77	6525.35	10427.2	2078.4	607.203	351.023
Plate 11_2	F1	PA14_04370	NA	PA0334	NA	43.0442	3996.48	2885	10135.3	0.0209302	751.337	182.907	6153.94	7340.69	28.7442	2653.03	5846	585.274	98.3209	21640.4	203.563	45506.1	446.96	6.5186	1818.7	104.46	29425.3	622.898	9113.92	1040.03	74286.5	1232.13	108.837	5.6186	6466.23	18578.1	0.190698	0.523256	2.79535	2931.79	6124.63	8550.9	2160.87	582.614	356.214
Plate 11_2	F2	NA	NA	NA	NA	54.7326	4037.26	2993.67	10214.6	0.0642674	739.177	181.244	6346.85	7339.79	26.8946	2620.5	4919.83	608.627	109.105	21085.8	247.355	45559.7	475.416	7.22879	1787.12	123.147	29810.9	655.568	9294.47	1079.3	75092.3	1223.32	108.656	2.25193	6477.3	19800.2	0.0694087	0.375321	3.92802	2952.23	6247.21	8987.35	2119.43	579.866	353.9
Plate 11_2	F3	PA14_10350	NA	PA4142	HlyD family secretion protein [Escherichia coli]	41.599	3935.24	2905.7	10163.8	0.284264	768.429	180.731	6309.9	7393.04	27.0914	2630.14	5023.05	607.591	108.17	21744.1	235.721	45786.7	523.442	8.1269	1763.85	121.495	29384.6	639.711	8962.75	1043.87	74546.1	1239.21	114.279	2.31218	6116.55	20599.6	0.0406091	0.64467	0.418782	2925.31	6310.27	9324.14	2159.3	626.218	349.487
Plate 11_2	F4	PA14_46420	NA	PA1379	MULTISPECIES: 3-oxoacyl-ACP reductase FabG [Enterobacteriaceae]	53.4196	4158.36	3117.95	10354.9	0.0892857	739.488	180.801	6365.27	7816.18	30.1607	2760.46	5332.83	578.604	138.438	22355.4	282.765	48165.2	513.774	6.81548	1813.36	139.211	30247.2	691.705	9049.67	1040.33	75961	1247.48	111.943	3.00893	5619.74	22154.2	0.0714286	0.529762	0.467262	2846.53	6283.68	7905.82	2162.68	615.795	348.054
Plate 11_2	F5	PA14_60140	xerD	NA	NA	33.3975	4110.45	3090.32	10396	0.23	765.355	191.745	6362.81	7453.39	28.65	2598.36	5490.34	576.092	91.725	21751.6	203.315	46145.6	603.92	0.815	1758.71	108.93	29957.6	582.967	8860.53	1089.89	76527.2	1248.72	113.703	5.4325	6710.06	19505	0.045	0.7	2.1975	3075.52	6586.55	9999.99	2108.65	631.28	334.978
Plate 11_2	F6	PA14_63970	NA	PA4838	NA	73.208	3882.66	3534.91	10282.4	0.143731	728.419	193.474	6279.79	7727.24	32.052	2631.74	5739.52	734.394	179.884	21900.7	371.664	47038.3	710.743	9.63609	1718.44	193.321	30278.2	824.661	9797.33	1020.98	76411	1312.44	111.832	0.186544	5593.86	21349.4	0.122324	5.66667	0.201835	2840.94	6102.12	8409.76	2222.98	613.431	350.492
Plate 11_2	F7	PA14_35820	tnpS	NA	NA	45.3077	4196.34	3007.92	10352.4	0.120879	746.14	176.19	6471.73	7667.35	30.6731	2662.51	5231.53	581.734	117.508	22341.3	228.058	47865.8	516.217	2.48901	1756.23	112.635	30883.5	634.753	9232.82	1095.84	76933.8	1212.45	110.069	3.23077	6118.08	21299.3	0.0412088	0.601648	2.67308	3011.1	6516.6	9949.99	2195.31	622.959	365.5
Plate 11_2	F8	PA14_32450	NA	PA2489	MULTISPECIES: MDR efflux pump AcrAB transcriptional activator MarA [Enterobacteriaceae]	40.6244	4034.93	3021.26	10233.8	0.0837563	749.363	178.921	6336.81	7450.41	30.9543	2622.24	5226.88	563.934	102.591	22318.4	203.112	46668.1	540.665	6.19543	1777.95	102.723	30023.4	582.761	8822.85	1076.82	76767.9	1293.14	116.741	3.17259	6463.58	20270.1	0.0837563	0.713198	0.137056	3039.46	6549.85	9753.93	2126.17	631.343	349.985
Plate 11_2	F9	PA14_69500	argH	PA5263	MULTISPECIES: argininosuccinate lyase [Enterobacteriaceae]	54.2128	3863.23	2800.49	10076.1	0.0615385	723.451	186.418	6215.47	7340.05	30.6513	2649.14	5497.62	610.636	102.544	21067.2	238.708	45940.7	601.759	3.70769	1741.38	124.744	29778.9	660.1	9219.64	1099.63	75642.3	1249.76	108.628	2.17949	6493.59	20275.6	0.0820513	0.625641	0.579487	2863.87	6172.91	8289.9	2187.79	522.795	353.836
Plate 11_2	F10	PA14_57680	NA	PA4440	NA	42.9609	3668.09	2812.4	9739.27	0.0598958	720.57	178.961	5716.57	7030.59	27.9141	2507.15	4886.97	584.458	89.849	21059.4	194.812	46283.9	520.768	2.85938	1657.18	99.3828	29022	588.339	9112.74	944.253	72566.6	1264.25	96.3594	2.33333	5444.66	21622.3	0	5.04427	1.60417	2716.06	5854.28	7171.99	2091.25	478.831	330.906
Plate 11_2	F11	PA14_40370	NA	PA1865	NA	35.6893	3942.26	2975.68	10380.8	0.0630841	772.065	180.367	6117.44	7426.97	29.9369	2653.82	5555.08	613.6	86.4065	22092.5	179.787	47049.4	397.194	5.61449	1800.89	88.8341	30314.7	602.607	9467.99	1002.25	77088.8	1326.68	108.743	4.31308	7012.75	20792.2	0.154206	5.03972	2.62617	2994.58	6523.16	8939.68	2207.74	581.902	344.624
Plate 11_2	F12	PA14_17730	NA	PA3598	MULTISPECIES: 2-oxoglutaramate amidase [Enterobacteriaceae]	41.3813	4234.7	2986.65	10499	0.0593607	768.441	196.683	6413.44	7462.41	33.3516	2655.72	5781.61	578.888	96.6347	22043.2	226.9	46005.7	457.856	5.24201	1825.49	104.285	29977.2	658.932	8970.54	1035.01	76821.7	1223.94	107.068	2.28539	7288.74	18887.3	0.757991	0.33105	2.14155	3042.38	6419.5	10287.5	2116.79	593.13	357.345
Plate 11_2	G1	PA14_06190	NA	PA0473	MULTISPECIES: glutathione S-transferase [Enterobacteriaceae]	42.4823	4251.4	2967.46	10538	0.0401891	776.501	190	6469.42	7382.16	35.7329	2749.04	5561.45	558.485	109.508	21831.7	239.213	45779.4	558.426	8.49173	1798.45	117.858	30047.2	685.102	8796	1058.47	77645.1	1287.75	111.766	0.321513	7334.04	19285.1	0.319149	0.56974	0.659574	3039.1	6600.95	9507.47	2194.81	647.712	357.939
Plate 11_2	G2	PA14_02850	pcaC	PA0232	NA	57.1341	3892.07	2968.91	10213.9	0.163415	713.083	204.373	6180.53	7641.87	31.8561	2639.01	5182.88	614.498	127.427	21382.2	261.566	45840.5	612.417	6.79024	1757.98	133.005	29560	737.315	9184.32	1004.04	75131.1	1311.57	108.532	0.304878	6486.94	20319.3	0.109756	0.787805	0.670732	2844.52	6270.97	8374.73	2085.27	571.785	341.517
Plate 11_2	G3	PA14_19470	mqoA	PA3452	MULTISPECIES: malate dehydrogenase (quinone) [Enterobacteriaceae]	59.5686	3918.97	3038.83	10319.2	0.187032	779.075	197.601	6255.63	7543.65	27.99	2596.61	4928.27	582.681	116.297	22011.7	256.471	46258.4	511.227	3.64589	1729.35	127.035	29843.2	696.905	9018.3	1075.31	75545.2	1274.39	115.347	0.254364	6665.22	20430.4	0.032419	5.8005	2.74065	2964.82	6145.67	9229.9	2233.41	594.147	340.556
Plate 11_2	G4	PA14_39020	NA	PA1972	MULTISPECIES: phosphoethanolamine transferase EptA [Enterobacteriaceae]	66.3795	3962.39	3204.95	10342.3	0.0843373	751.88	182.819	6467.08	7708.43	32.0633	2663.48	5009.73	627.982	146.771	22314.2	317.241	47508.6	577.352	10.5151	1781.4	151.09	30898.9	796.822	9632.74	1063.91	74948	1195.83	107.018	4.03012	5689.3	20963.9	0.704819	0.825301	2.80723	2981.82	6282.57	8862.67	2148.03	614.681	363.274
Plate 11_2	G5	PA14_60970	NA	PA4608	NA	76.264	4062.51	3309.16	10562.7	0.0346667	701.077	198.837	6435.6	7693.31	27.6747	2750.49	5624.48	607.056	154.203	22241	326.757	45604	605.011	11.0933	1825.99	167.051	30681.8	771.821	9287.46	1050.36	77911.9	1263.07	112.603	4.8	6494.06	19642.5	0.245333	6.32533	0.389333	3056.02	6442.45	10026.3	2081.11	660.397	352.064
Plate 11_2	G6	PA14_50520	braC	PA1074	MULTISPECIES: high-affinity branched-chain amino acid ABC transporter substrate-binding protein LivK [Enterobacteriaceae]	43.8946	3990.17	3045.08	10368	0.048433	766.427	199.538	6311.52	7747.79	29.7749	2644.6	4928.2	628.254	118.798	22356.8	244.402	47795.8	520.752	6.32479	1755.39	126.527	30973.5	682.695	9375.06	1031.52	77309.2	1294.33	95.4758	3.64103	5701.79	21895.1	0	0.538462	0.0598291	2870.31	6287.37	8807.13	2161.44	587.017	346.083
Plate 11_2	G7	PA14_63880	NA	PA4831	MULTISPECIES: multidrug efflux transporter transcriptional repressor AcrR [Bacteria]	42.6429	3914.59	2851.8	10149.5	0.0740741	738.915	179.955	6325.39	7369.66	31.0979	2680.35	5127.76	617.212	98.6058	21790.2	217.68	47252.5	409.54	5.29101	1804.22	91.918	30270.5	622.169	8979.44	1023.79	74986.2	1321.58	106.23	3.13228	6240.66	21095.1	0.047619	4.63228	3.09524	2893.03	6385.7	8757.99	2199.59	568.339	349.852
Plate 11_2	G8	PA14_13900	NA	NA	MULTISPECIES: recombinase family protein [Enterobacteriaceae]	53.0415	3869.82	2923.82	10206.6	0.0658537	700.649	208.751	5903.93	7195.51	28.6902	2567.52	5275.41	545.62	98.6561	21414.2	250.398	45803.5	493.415	5.62927	1703.08	112.627	29736.3	681.141	9196.25	1011.8	74298.5	1372.74	89.5366	5.36829	6328.35	20312.6	0.0268293	6.70244	3.99756	2830.45	6189.88	8518.07	2015.69	544.388	335.305
Plate 11_2	G9	PA14_54890	NA	NA	NA	47.2077	3860.91	3053.39	10249	0.0846995	744.492	183.822	6212.39	7703.72	33.2705	2682.91	5145.74	620.959	118.97	22187.8	262.926	48776	506.35	7.27322	1729.33	138.536	30700	794.495	9646.26	945.694	74868.1	1326.94	94.5	0.857923	5653.71	22509.7	0.191257	4.42623	2.48907	2791.36	6038.51	7643.05	2199.21	543.519	350.115
Plate 11_2	G10	PA14_58770	pilD	PA4528	MULTISPECIES: A24 family peptidase [Enterobacteriaceae]	80	4090.26	3913.99	10736.8	0.143498	721.179	107.148	6647.2	8367.61	33.4709	2803.95	7494.79	674.897	196.287	23886.8	483.646	51897.6	883.081	7	1819.14	231.785	32780.8	1095.7	10209.1	1155.04	80952.8	1338.04	120.798	3.77578	5462.44	21350.3	1.00448	0.766816	2.95964	3049.59	6279.43	9144.17	1990.94	692.74	373.924
Plate 11_2	G11	NA	NA	NA	NA	36.3488	4017.11	2793.7	10749.3	0.2	813.635	191.079	6490.82	7608.35	32.2628	2713.17	5537.84	621.181	81.2233	22468.6	180.465	47097	568.774	1.90465	1861.48	85.4767	30769.9	635.433	8878.72	1097.76	78409.1	1331.41	124.83	2.04884	7683.58	20038.2	0.148837	1.04651	1.22791	3083.15	6685.02	10406.7	2179.03	609.981	362.277
Plate 11_2	G12	PA14_08320	NA	PA0647	NA	27.3091	3935.22	2851.99	10641.3	0.0522727	786.936	180.993	6306.56	7535.07	28.0477	2667.36	5724.77	643.055	71.7455	22236.7	158.598	46899.5	451.634	0.715909	1874.25	77.2045	30622.8	617.134	8860.81	1078.22	77518.3	1326.36	118.586	3.62727	7515.48	20033.6	0.0477273	0.197727	2.14545	3175.65	6619.46	10189.5	2237.8	635.993	345.155
Plate 11_2	H1	PA14_53480	pta	PA0835	MULTISPECIES: phosphate acetyltransferase [Enterobacteriaceae]	47.2592	3993.06	2819.84	10313.1	0.0550459	743.702	209.495	6135.24	7427.51	25.383	2601.67	5269.75	574.032	111.36	21444.4	256.83	44737	455.062	0.21789	1782.93	119.484	29337.2	661.97	8954.64	1041.2	75229.9	1321.03	107.032	4.69037	5973.38	18536.3	0.190367	0.651376	0.419725	3042.31	6308.45	9428.41	1954.26	597.603	320.461
Plate 11_2	H2	PA14_65710	aspP	PA4971	MULTISPECIES: ADP-ribose diphosphatase [Enterobacteriaceae]	43.5383	3979.93	2847.3	10511.1	0.243619	760.401	188.466	6383.84	7450.68	28.1995	2769.9	5578.32	604.768	96.1671	22018.2	224.244	46303.7	412.056	10.2947	1777.51	107.271	30650.4	684.383	9211.22	1028.36	76419.8	1238.6	110.13	3.76102	6205.93	19946.6	0.266821	1.13225	0.287703	2952.57	6344.93	8297.2	2234.3	596.64	357.299
Plate 11_2	H3	PA14_25390	sth	PA2991	MULTISPECIES: Si-specific NAD(P)(+) transhydrogenase [Enterobacteriaceae]	53.0488	3940	3050.1	10332.4	0.177384	737.663	208.14	6300.7	7427.27	22.1242	2653.34	5504.09	648.437	109.552	21407.4	240.905	45248.6	570.078	5.38581	1815.41	110.823	30189.1	667.559	9059.5	945.337	75532.7	1363.79	106.876	2.72284	5619.05	19457.3	0.0266075	4.38803	2.03991	2994.65	6404.41	8502.47	1930.82	545.843	360.63
Plate 11_2	H4	PA14_18500	algG	PA3545	NA	43.4211	3860.67	3027.89	10179.7	0.0631579	691.608	209.832	6328.43	7635.6	30.0079	2702.61	5579.66	682.097	118.305	21865.7	275.745	46077.9	538.876	6.6	1761.16	114.447	30619.9	735.837	9485.27	949.647	75749.8	1347.73	98.0421	5.08684	4995.92	20545.6	0.105263	0.507895	1.07632	2895.79	5983.92	8003.79	1958.74	577.234	335.461
Plate 11_2	H5	PA14_42270	pscJ	PA1723	MULTISPECIES: type III secretion system LEE inner membrane ring protein EscJ [Escherichia]	55.8649	3918.2	3099.05	10378	0.00473934	718.185	199.341	6354.6	7648.74	23.0024	2748.4	5306.37	603.104	123.836	22049.2	257.621	46317.7	617.038	6.6564	1804.35	138.927	30825.7	743.296	9315.21	935.706	76743.7	1308.14	93.4265	0.452607	5449.14	20595.7	0.367299	0.658768	0.533175	2973.87	6388.97	9144.79	1960.25	581.057	357.562
Plate 11_2	H6	PA14_58630	NA	PA4519	MULTISPECIES: diaminopimelate decarboxylase [Enterobacteriaceae]	45.7617	3987.84	2910.78	10705.3	0.0957944	741.11	214.722	6412.5	7237.25	28.4836	2715.54	4994.95	643.937	95.6168	22100.4	188.39	45721.7	558.619	6.79439	1862.9	99.9159	30551.8	620.404	8873.75	1050.59	77521.2	1401.3	105.32	3.22664	5527.2	20753.4	0.088785	1.3972	3.10981	3030.47	6619.02	9469.11	1962.48	568.766	356.827
Plate 11_2	H7	PA14_64390	ureC	PA4868	NA	48.9764	4171.26	2957.77	10631.9	0.110849	738.13	213.809	6478.09	7690.37	33.8608	2750.83	5596.88	642.231	111.993	22281.3	224.677	46656.6	562.29	3.25472	1845.36	118.479	30676	640.601	8798.45	1047.41	76124.7	1344.77	103.906	0.0990566	5881.55	20572.4	0.160377	0.683962	0.259434	2938.92	6501.17	10088.2	2026.61	596.177	361.71
Plate 11_2	H8	PA14_12670	NA	PA3958	NA	36.4512	4035.14	2853.33	10361.7	0.047619	792.914	183.989	6365.46	7239.82	36.0363	2766.4	6247.78	658.163	75.8617	21710.5	165.243	44665.2	425.324	4.21088	1816.58	77.4739	30438.2	591.145	8783.52	1036.12	74880.5	1260.13	116.079	2.15646	6335.97	17992.4	0	1.56916	0.328798	2962.7	6506.18	10420.3	2162.2	570.834	365.651
Plate 11_2	H9	PA14_09700	NA	PA4190	MULTISPECIES: FAD-dependent 2-octaprenylphenol hydroxylase [Enterobacteriaceae]	54.8854	3938.96	2928.53	10514.2	0.095122	737.976	210.417	6274.54	7582.35	29.8927	2722.4	5633.97	722.349	120.427	22108	248.588	45751.8	508.105	9.06341	1850.64	128.988	30497.1	732.49	9021.44	974.578	76221.5	1286.8	96.8561	4.4122	5610.81	19936	0.0560976	1.11707	1.21951	2962.68	6278.66	9842.23	2023.66	534.712	356.551
Plate 11_2	H10	PA14_67300	NA	PA5096	MULTISPECIES: glycine betaine/L-proline ABC transporter substrate-binding protein ProX [Enterobacteriaceae]	38.241	3819.07	2809.28	10270.3	0.0422833	790.097	194.774	6325.87	7306.36	29.6998	2737.6	5962.73	567.863	85.5708	21212.9	179.209	45377.8	504.154	2.21142	1775.99	99.8795	30056.3	625.992	8485.82	956.072	74103.3	1308.53	107.924	3.66808	5806.77	18588.2	0.0317125	0.792812	2.26638	2882.67	6361.67	10417.9	2052.52	567.727	355.486
Plate 11_2	H11	PA14_38570	NA	PA2005	sigma-54-dependent response regulator transcription factor ZraR [Escherichia coli]	36.5801	3833.8	2750.91	10468.9	0.12987	810.669	190.628	6402.39	7456.1	30.184	2721.94	5800.63	659.169	68.5476	22127.2	155.247	45713.4	516.169	5.19697	1939.69	78.7965	30587.4	643.312	9011.84	966.781	75065.2	1299.73	98.1061	2.84848	6267.38	18728.7	0.11039	0.235931	0.4329	3014.07	6587.97	10139	2098.05	550.929	344.968
Plate 11_2	H12	PA14_37200	NA	PA2117	NA	28.0747	3973.13	2748.87	10488.6	0.0681319	809.444	186.251	6348.83	7344.34	28.1758	2733.73	5547.54	641.903	61.4132	21632.8	159.299	46787	476.112	4.50769	1777.8	77.4791	30077.5	639.055	9227.62	1102.22	76394	1337.22	107.864	2.86813	5993.67	20277.4	0.0505495	0.391209	2.25714	3113.24	6404.6	9284.22	2324.77	575.281	348.837
Plate 11_3	A1	PA14_12960	NA	PA3936	MULTISPECIES: taurine ABC transporter permease TauC [Enterobacteriaceae]	52.3631	4491.4	2757.01	10237	0.168022	872.607	161.252	6497.21	8257.87	25.8916	2696.68	4516.02	730.198	124.913	22871.6	300.623	47463.2	679.125	6.56098	1732.68	132.737	30589.7	1033.92	9238.71	1081.02	75223.9	1224.25	126.152	2.77236	5940.97	20287.3	0.0677507	0.276423	3.29539	3053.63	6056.49	9325.96	2245.52	562.439	360.209
Plate 11_3	A2	PA14_70330	NA	PA5327	NA	59.0542	3932.99	2999.6	10595	0.124661	759.556	161.626	5817.12	8194.16	31.4011	2837.73	4351.85	718.688	148.428	22905.8	314.634	47120.8	629.282	10.4661	1799.33	141.9	30420.1	1022.81	9368.15	1010.34	72397.7	1209.66	110.65	4.21409	6069.03	19872.7	0.113821	3.49593	3.03252	2946.11	6294.48	9920.28	2167.75	552.301	365.103
Plate 11_3	A3	PA14_25080	foaA	PA3014	fatty acid oxidation complex subunit alpha FadB [Escherichia coli]	45.0857	4267.02	2748.41	10746.2	0.0728051	848.165	196.163	6578.15	7957.66	30.7473	2814.08	6754.75	909.968	109.63	22820.3	235.139	46507.3	597.424	8.59743	1898.48	115.985	31676.9	980.899	9186.8	1052.17	75113.1	1246.55	115.899	3.52034	6345.86	18240.3	0.0706638	0.522484	2.57816	3224.66	6337.63	10233.9	2286.77	541.998	382.722
Plate 11_3	A4	PA14_22890	gapA	PA3195	MULTISPECIES: erythrose-4-phosphate dehydrogenase [Enterobacteriaceae]	82.5523	3854.58	3125.83	10054.9	0.0494186	780.512	185.442	6348.04	7879.22	34.0523	2781.55	6261.42	912.808	183.872	21941.3	349.578	46538.7	745.733	10.7733	1650.37	174.163	30779.9	1142.01	9739.38	872.901	71220.1	1248.74	88.564	0.122093	4128.76	19751.7	0.584302	4.39826	0.694767	2704.19	5392.75	6492.14	2209.95	507.392	341.794
Plate 11_3	A5	PA14_70070	NA	PA5307	NA	51.5222	4179.58	2929.7	10909.4	0.0541872	828.995	171.611	6952.43	7967.57	31.9064	2728.32	5963.08	921.485	129.532	23007.1	265.291	46471.5	619.116	8.70936	1719.49	127.032	31985.1	1003.07	9373.95	968.732	76353.5	1260.28	112.096	0.219212	5018.07	19861.8	0.137931	0.428571	0.20936	3155.6	6171.31	9946.19	2275.41	562.67	390.66
Plate 11_3	A6	PA14_00940	NA	PA0079	NA	39.6501	4352.79	2800.38	10678.7	0.143603	849.379	172.661	7045.43	8033.07	35.5744	2730.85	5889.34	867.501	100.337	23430.7	220.086	47530	642.251	6.55614	1797.56	106.864	31743.9	1042.96	9427.92	1116.51	75807.9	1259.63	113.292	0.276762	4710.74	21442.7	0.075718	10.53	3.69191	3255.82	6237.83	9993.33	2464.77	606.313	378.869
Plate 11_3	A7	PA14_21040	NA	PA3325	NA	45.9756	4404.13	2882.89	10896.8	0.0514905	855.986	173.745	7126.86	8226.64	36.1463	2753.93	5746.91	863.976	103.054	23147.6	228.585	47847.6	600.014	7.59621	1827.94	101.762	32072	996.726	9677.1	1146.68	76099.6	1231.42	125.06	4.07859	4749.04	21642.5	0.0758808	0.360434	0.498645	3131.38	6095.72	10004	2354.4	563.111	403.222
Plate 11_3	A8	PA14_52940	NA	PA0875	MULTISPECIES: FUSC family protein [Enterobacteriaceae]	41.7042	4352.18	2776.85	10866.9	0.115183	860.301	184.442	6928.08	8096.05	39.0995	2717.27	5493.2	833.34	103.285	22806.8	239.487	46956.7	628.741	6.03403	1854.66	103.416	32441.3	1020.85	9665.5	1139.47	76737.9	1291.55	108.369	3.60995	5115.09	21257.9	0.112565	3.92932	0.732984	3198.18	6409.09	10466.9	2378.58	554.958	385.251
Plate 11_3	A9	PA14_67220	NA	PA5089	NA	55.7877	4239.04	2863.09	10818.6	0.0419753	849.452	171.296	7049.44	7856.16	37.0519	2710.22	5010.78	758.146	117.119	23207.1	255.706	46647.3	614.062	7.86173	1762.1	114.079	31833.2	983.43	9648.13	1069.02	76634.2	1183.91	114.062	2.28889	5447.03	19558.4	0.125926	0.145679	2.66914	3204.65	6465.96	10582.5	2196.98	565.23	381.578
Plate 11_3	A10	PA14_29940	nuoG	PA2642	MULTISPECIES: NADH-quinone oxidoreductase subunit NuoG [Enterobacteriaceae]	60.1519	4654.5	3166.69	11178.2	0.100287	863.115	164.963	7337.51	8154.56	34.2837	2814.05	7208.45	1106.27	142.281	23373.9	295.817	47756.4	689.02	9.0659	1828.22	139.745	32237.1	1031.02	9172.16	1163.34	76816.5	1247.41	117.668	3.06017	5587.49	18771.2	0.0830946	0.836676	0.0945559	3069.4	5641.85	10522.9	2422.3	592.61	413.487
Plate 11_3	A11	PA14_55520	NA	PA0678	NA	33.0266	3895.36	2646.39	9971.83	0.0677966	824.416	180.683	6469.52	7682.93	29.2809	2676.58	4777.26	684.983	85.9249	21887.4	196.787	47024.9	608.939	4.66586	1766.63	88.4697	30568.3	869.174	9344.2	961.666	70377.5	1274.71	90.707	3.38015	5290.23	20419.2	0.634383	0.276029	0.0750605	2893.7	5741.67	8259.28	2294.42	484.78	366.831
Plate 11_3	A12	PA14_58060	NA	PA4473	ribosome-associated protein [Escherichia coli]	44.0206	4474.54	2702.86	10681	0.102975	871.133	183.146	6968.15	7724.07	30.7849	2742.14	4095.62	689.943	100.982	22469.9	197.627	47587	596.881	5.7254	1866.38	102.751	30581.9	919.35	9139.45	1103.49	74079.5	1214.73	110.979	4.54691	6769.62	19755.2	0.0686499	1.30664	0.311213	3270.24	6310.74	10505.7	2280.27	564.094	355.206
Plate 11_3	B1	PA14_23030	oprB	PA3186	NA	52.1263	4483.28	2862.31	10766.5	0.133838	880.222	175.333	6866.38	7940.16	33.6667	2788.52	5056.26	798.96	103.669	23058	224.487	47257.9	624.419	7.28283	1882.67	113.909	31942.7	975.694	9537.88	1188.16	76038.6	1203.68	127.02	0.290404	5949.34	21240.6	0.0252525	0.414141	0.103535	3301.11	6297.75	10111.3	2449.6	602.144	392.073
Plate 11_3	B2	PA14_06300	NA	PA0483	NA	53.8413	4399.89	2934.54	10624.9	0.0714286	870.857	192.566	6943.62	7949.48	36.8651	2720.9	4824.65	764.96	115.336	23296.4	280.288	48171.6	636.209	6.5582	1863.12	128.048	32049.9	1127.52	9749.54	1155.64	77255.7	1304.96	120.667	3.75661	6211.65	22477.3	0.0952381	1.03968	2.85185	3300.3	6441.15	9927.69	2440.39	591.045	371.974
Plate 11_3	B3	NA	NA	NA	NA	63.6387	4504.79	3064.46	10775.1	0.149215	873.505	177.369	7016.66	8087.75	34.8717	2737.71	5409.22	766.047	126.092	23453.2	285.919	47142.5	629.463	7.4712	1791.69	129.291	31635.6	969.733	9512.68	1187.53	77385.6	1237.94	121.639	3.24346	6291.25	20796.9	0.620419	1.2356	0.348168	3300.64	6282.22	9984.81	2439.47	664.207	381.961
Plate 11_3	B4	PA14_72850	NA	PA5522	MULTISPECIES: glutamate-putrescine ligase [Enterobacteriaceae]	69.569	4141.22	3124.37	10241.3	0.315493	825.11	159.031	6727.17	7740.19	29.9831	2638.66	5222.34	767.262	155.023	22608.6	321.552	45767.8	627.003	7.29296	1713.13	155.332	30566.1	1037.35	9645.6	1097.46	73857.9	1149.9	114.687	0.388732	5300.73	20467.2	0.0253521	0.394366	0.946479	3136.81	5959.84	9397.67	2317.15	611.952	349.473
Plate 11_3	B5	PA14_66480	NA	PA5028	NA	64.7093	4329.4	3126.74	10621.6	0.133721	879.756	178.125	7151.12	8091.41	32.5901	2779.21	5134.52	757.14	165.956	23304.4	341.834	47677.8	669.355	12.8198	1795.56	177.073	32030.9	1057.31	9804.42	1144.12	75735.4	1212.55	120.735	3.68314	5764.35	20650.9	0.0988372	4.6657	0.180233	3121.31	6172.48	9971.69	2474.14	614.186	398.811
Plate 11_3	B6	PA14_21720	NA	PA3269	arabinose operon transcriptional regulator AraC [Escherichia coli]	61.4729	4448.17	2980.43	10416	0.0451807	861.958	172.069	7044.64	8097.51	34.4729	2785.38	5206.76	810.524	117.702	22431.2	296.602	48467.2	625.602	8.53012	1730.21	124.358	31860	965.036	9782.87	1174.74	76286.1	1159.89	131.47	3.26506	5159.27	22057.9	0.0933735	0.746988	0.430723	3204.04	6222.38	9731.72	2546.31	643.06	410.286
Plate 11_3	B7	PA14_09970	NA	PA4168	ferric-rhodotorulic acid/ferric-coprogen receptor FhuE [Escherichia coli]	60.9864	4338.87	2968.53	10400.5	0.0867209	817.358	158.805	6882.71	8122.69	30.6016	2742.5	6034.66	828.805	130.499	23212	277.117	47268.7	635.425	9.50136	1702.91	144	31334.8	994.748	9508.41	1153.44	74542.9	1208.61	129.553	0.222222	5605.13	21906.4	0.0867209	4.18699	2.06504	3088.4	5991.04	9257.71	2184.05	597.138	365.721
Plate 11_3	B8	PA14_17780	NA	PA3595	shikimate transporter [Escherichia coli]	52.154	4543.65	2856.91	10718	0.0365535	857.46	194.196	6936.92	7845.2	38.4413	2784.06	5514.86	750.026	107.146	22777.4	219.36	48340	572.512	6.40992	1825.55	101.7	31728.2	977.527	9296.22	1220.9	75989.8	1257.02	133.953	2.8799	6526.8	21065.8	0.112272	0.300261	0.169713	3185.78	6362.49	9989.51	2536.24	631.514	399.828
Plate 11_3	B9	PA14_71960	wzm	PA5451	NA	49.2567	4084.65	2892.66	10233.3	0.0614973	852.369	163.922	6670.01	7762.09	36.262	2737.9	5145.97	696.821	119.676	22765.8	244.556	47038.2	611.543	8.76203	1782.54	108.636	31459.8	1020.85	9618.54	1070.43	73556.8	1189.15	104.738	2.16043	5943.7	21677	0.0668449	1.04813	2.25134	2973.8	6051.56	8254.34	2395.49	571.543	388.152
Plate 11_3	B10	PA14_13190	NA	PA3919	MULTISPECIES: phosphate starvation-inducible protein PhoH [Enterobacteriaceae]	48.4286	4307.87	2775.97	10277.1	0.102426	836.69	175.625	6700.71	7877.14	30.5984	2707.6	4882.23	732.555	109.092	22444.2	242.394	47326	577.054	8.09973	1737.48	116.992	30444.9	1005.56	9209.88	1068.23	73150	1163.88	108.466	2.40162	6101.29	20950.2	0.442049	2.68194	2.68464	2978.33	5906.09	8698.76	2391.67	558.159	388.908
Plate 11_3	B11	PA14_62270	NA	PA4705	NA	37.4135	4311.69	2776.8	10627.6	0.107769	861.168	180.569	7068.52	8042.64	36.2657	2791.94	6997.81	884.201	113.566	23031.1	246.917	47262.4	640.203	6.48622	1836.06	113.684	31392.4	1001.79	9467.97	1116.77	75753.8	1285.3	122.694	2.44862	7016.54	18550.8	0.0877193	0.378446	3.7193	3128.07	6119.42	9792.6	2388.34	557.877	383.193
Plate 11_3	B12	PA14_38220	NA	PA2033	NADPH-dependent ferric chelate reductase [Escherichia coli]	36.8277	4253.58	2705.9	10522.8	0.1566	849.591	177.966	6750.03	7487.21	33.5011	2657.76	4666.12	707.868	84.1477	22366.1	195.738	46804.3	503.403	6.6264	1811.04	82.8859	30412.8	831.906	9032.08	1128.54	75261.7	1227.35	117.47	3.89933	6937.02	20037	0.1566	0.702461	2.75839	3151.32	6410.52	10058.2	2174.57	593.056	366.004
Plate 11_3	C1	PA14_51360	phnA	PA1001	anthranilate synthase component I [Escherichia coli]	45.7559	4375.3	2809.03	10709.4	0.063981	907.694	181.339	6918.64	7866.26	32.0877	2843.55	5273	800.213	96.1659	23011.4	229.768	46003.9	582.398	6.77962	1769.15	104.306	31459.9	877.72	9386.65	1167.04	75923.6	1234.01	116.543	0.796209	5815.16	21755.1	0.0236967	0.327014	0.199052	3239.08	6485.31	9439.81	2525.63	616.972	392.135
Plate 11_3	C2	NA	NA	NA	NA	61.6675	4393.84	2972.77	10761.1	0.0340314	883.885	191.581	6867.21	8039.26	31.9738	2760.95	4822.22	835.712	122.071	23420.3	284.652	46893.4	643.086	8.52618	1783.6	133.683	31817.6	1017.29	9477.68	1161.19	76040	1211.89	116.67	2.97644	5320.26	22135.9	0.013089	1.40576	0.60733	3259.78	6220.24	10094.9	2415.98	636.749	405.22
Plate 11_3	C3	PA14_24940	NA	PA3026	FAD-binding oxidoreductase [Escherichia coli]	81.8807	4392.75	3303.67	10745.4	0.0198864	902.17	185.753	7130.61	8242.16	36.2045	2847.32	5264.89	782.73	174.449	22849.1	392.182	47363.7	757.401	10.2784	1767.52	163.241	31947.8	1044.39	9694.61	1170.2	76847.1	1152.02	121.551	4.86932	5752.79	21140.8	0.420455	0.653409	2.57386	3177.74	6316.51	9919.06	2384.87	634.463	405.17
Plate 11_3	C4	PA14_43510	NA	PA1625	MULTISPECIES: AI-2E family transporter YdiK [Enterobacteriaceae]	68.7108	4466.68	3022.41	10474.6	0.108434	893.485	163.651	7055.04	8256.03	34.8675	2802.93	5863.46	821.997	149.72	23052.9	309.681	46791.6	642.886	8.24699	1775.36	153.145	31441.6	944.244	9550.17	1209.91	75658.8	1218.22	130.349	3.28916	5339.97	21648.5	0.13253	1.09036	2.83133	3181.17	5963.07	9328.51	2370.24	590.425	396.825
Plate 11_3	C5	PA14_11130	NA	PA4079	MULTISPECIES: SDR family oxidoreductase [Enterobacteriaceae]	58.397	4217.63	3023.82	10629.5	0.106061	850.191	169.824	7050.96	8189.82	37.1424	2797.9	5635.45	805.776	126.727	22746.1	298.373	48195	732.439	9.13636	1796.96	139.679	32213.4	1069.98	9823.65	1132.12	75824.4	1220.16	122.797	1.79091	5067.87	22614.3	0.0909091	1	2.26061	3125.25	6100.59	9520.03	2412.75	595.948	385.603
Plate 11_3	C6	PA14_51380	pqsE	PA1000	MULTISPECIES: hydroxyacylglutathione hydrolase GloC [Enterobacterales]	45.9635	4243.51	2766.48	10618.4	0.0416667	867.648	171.411	6866.48	7942.15	32.0312	2726.92	6478.32	1266.29	105.143	23135.5	239.159	49645.4	602.693	6.55729	1763.53	118.406	31805.4	1019.08	9708.78	1079.73	74015.3	1263.62	110.479	0.502604	4882.21	19438.4	0.0989583	0.354167	2.77083	3010.02	5635.43	8319.14	2392.96	525.271	387.138
Plate 11_3	C7	PA14_63880	NA	PA4831	MULTISPECIES: multidrug efflux transporter transcriptional repressor AcrR [Bacteria]	85.0383	4264.36	3233.02	10429.1	0.0884956	843.516	167.555	6918.83	8239.12	34.4867	2776.39	5304.79	802.702	165.015	22824.6	368.212	47239	680.174	12.9292	1751.66	187.522	31569.6	1119.38	9811.88	1085.78	74281.8	1181.35	103.097	3.85841	4653.49	22270.2	0.120944	1.35988	4.09145	2951.12	6136.93	8985.34	2311.06	607.434	394.286
Plate 11_3	C8	PA14_31000	NA	NA	NA	64.118	4335.78	3064.21	10576.8	0.0993789	840.273	174.839	7035.11	8029.25	34.2733	2727.28	5408.58	752.972	127.944	22931.4	282.475	48145.8	684.432	7.99068	1740.32	142.705	31767.2	1045.08	9974.77	1177.64	75676.1	1160.57	130.425	0.291925	5025.58	22161.5	0.0962733	6.07453	0.611801	3103.94	6173.7	9641.98	2441.16	598.671	394.82
Plate 11_3	C9	PA14_57060	NA	PA4390	NA	60.8006	3866.62	2951.28	10115.8	0.193548	838.425	131.51	6391.79	7612.43	31.8182	2711.41	5540.25	764.381	116.361	22662.1	254.783	48577	606.39	8.83284	1726.93	116.484	30960.4	960.188	10256.6	1025.6	71752.6	1145.77	107.252	0.202346	4854.46	22412.6	0.1261	0.302053	2.88563	2917.76	5698.09	6858.21	1935	535.214	334.909
Plate 11_3	C10	PA14_63370	NA	PA4796	MULTISPECIES: glycine cleavage system protein GcvH [Enterobacteriaceae]	47.6559	4418.39	2884.66	10806.3	0.0970588	867.729	161.326	7143.46	8214.04	33	2749.16	4759.69	771.753	112.418	23278.4	236.632	49084.9	623.853	9.57353	1852.65	112.547	32660.2	981.347	9283.34	1140.55	77566.6	1202.03	113.259	3.97647	6103.99	21144.9	0.523529	0.282353	3.31765	3201.05	6368.82	10384.2	2443.22	601.488	390.918
Plate 11_3	C11	PA14_37130	NA	PA2122	NA	53.9481	4508.04	2902.82	10833.6	0.0245902	851.301	190.011	7112.84	7972.52	32.1503	2739.15	5199.93	768.943	107.126	22559.7	269.415	48079.2	654.896	7.69126	1811.88	111.407	32208.5	971.97	9649.04	1154.4	77967.9	1248.17	135.205	5.91257	6083.86	21005.9	0.557377	0.415301	3.12022	3267.42	6389.32	10331.8	2378.82	599.73	397.634
Plate 11_3	C12	PA14_57630	NA	PA4436	MULTISPECIES: AraC family transcriptional regulator [Enterobacteriaceae]	56.0585	4419.37	2867.67	10721.3	0.139949	837.333	203.336	7018.92	7986.37	38.0916	2775.3	4640.1	762.188	98.6183	23003.1	225.031	48086.3	598.863	8.2112	1858.91	113.321	31731.3	920.794	9324.76	1130.55	77187.4	1273.58	119.425	3.33079	6377.7	21775.7	0.0203562	0.447837	3.22137	3097.24	6355.26	9967.52	2302.25	591.051	389.758
Plate 11_3	D1	PA14_05330	pilH	PA0409	phosphate response regulator transcription factor PhoB [Escherichia coli]	67.4756	4313.3	2874.65	10553.7	0.0642674	792.602	223.943	6361.97	8004.45	27.0077	3104.81	4751.37	766.848	140.82	22861.6	315.625	47903.7	273.262	6.58355	1770.12	146.139	31077.3	1067.15	10011	1099.29	75801.1	1402.21	106.566	3.34447	5713.93	22564.1	0.398458	1.49614	4.16195	3069.02	6061.17	8340.12	2187.74	558.478	361.961
Plate 11_3	D2	PA14_08200	NA	NA	NA	74.6555	4580.5	3263.56	10912	0.128852	830.975	186.364	7187.1	8336.73	30.5014	2784.85	5198.33	822.182	151.86	22908.5	342.669	48165.1	733.709	8.69188	1779.09	152.863	32155.4	1111.1	9506.04	1213.37	77676.6	1335.63	119.756	3.67787	5781.61	22047.3	0	0.64986	2.82073	3298.22	6184.81	10134.1	2363.33	629.952	433.277
Plate 11_3	D3	PA14_54040	NA	PA0789	MULTISPECIES: proline-specific permease ProY [Enterobacteriaceae]	68.2923	4475.11	3211.28	10685.4	0.0773639	902.226	164.344	6999.56	8188.61	32.5702	2710.98	4957.17	802.315	143.413	22863	340.739	47055	688.605	8.78223	1778.39	160.725	31641.6	1034.98	9826.81	1197.26	74908.5	1148.5	125.716	4.47278	5252.68	21671.3	0.0888252	0.916905	2	3245.21	6240.24	9287.41	2533.03	656.613	405.201
Plate 11_3	D4	PA14_67190	NA	NA	NA	69.233	4341.58	3211.05	10557.3	0	890.304	168.204	7197.31	8140.8	37.6796	2869.73	5303.59	853.971	167.175	23153.2	378.55	48499.2	714.547	11.5987	1677.79	174.249	32308.1	1108.58	9848.39	1169.81	75886	1132.72	120.793	1.56634	4405.85	22628.9	0.152104	0.621359	3.46926	3090.46	6002.9	9008.82	2531.61	626.893	416.741
Plate 11_3	D5	PA14_58330	NA	PA4495	NA	73.5312	4055.84	3083.59	10190.3	0.14375	813.944	152.459	6622.38	8089.66	33.3219	2641.68	5430.58	834.55	174.247	22513	357.091	47744.5	718.828	9.79063	1705.07	165.406	31446.3	1081.21	9767.61	1048.95	71434.5	1159.27	98.9156	3.3	4193.76	22644.3	0.065625	0.6125	0.3375	2859.91	5752.65	7188.34	2350.82	578.788	354.509
Plate 11_3	D6	PA14_20840	NA	PA3342	NA	73.0774	4173.62	3218.88	10485.1	0	820.952	171.668	7027.56	8042.74	37.029	2716.27	5914.04	847.387	160.397	23020.5	348.916	48578.1	719.174	8.60323	1725.22	161.561	32232.3	1133.68	9841.77	1092.08	74081.4	1156.82	114.377	3.62903	4249.57	22834.3	0.216129	0.580645	2.63226	2947.27	5945.73	7476.21	2511.76	606.694	369.897
Plate 11_3	D7	PA14_32500	NA	PA2484	MULTISPECIES: TetR family copper-responsive transcriptional repressor ComR [Enterobacteriaceae]	76.1173	4441.57	3307.41	10714	0.0944625	894.564	152.798	7244.12	8318.71	35.3485	2912.5	5049.06	806.378	172.081	23208.7	396.466	47994.5	769.713	9.94137	1830.26	166.945	31837.6	1097.46	9884.62	1250.23	75968.3	1062.22	116.906	3.7557	4894.36	22248.1	0.100977	1.38762	0.214984	3216.54	6172.16	9500.01	2510.22	657.261	421.779
Plate 11_3	D8	PA14_06120	NA	PA0467	MULTISPECIES: glutathione S-transferase [Enterobacteriaceae]	61.2017	4299.92	2979.22	10328.3	0.443182	856.679	162.71	6978.79	7966.7	38.7244	2765.18	5152.17	765.264	147.361	22622.8	295.724	46285.7	653.759	7.3267	1724.81	142.062	31037	985.037	9374.54	1161.57	73335.7	1083.43	118.031	2.81818	5184	21041.6	0.309659	7.44886	2.28409	3088.83	6148.76	9518.01	2373.99	625.423	384.125
Plate 11_3	D9	NA	NA	NA	NA	70.7032	4373.16	3059.11	10263.9	0.0806452	854.377	150.684	6989.19	8334.57	31.529	2696.05	5869.94	834.058	132.177	22945.1	276.458	50356.8	617.477	8.50323	1784.41	130.177	32064.6	992.555	10132.1	1113.21	75170.6	1139.71	114.439	2.04839	4633.09	22942.5	0.432258	1.36129	0.219355	2974.04	5730.1	7320.34	2483.13	576.655	375.974
Plate 11_3	D10	PA14_28570	endA	PA2749	MULTISPECIES: deoxyribonuclease I [Bacteria]	86.6324	4338.68	3252.28	10642.8	0.23053	903.869	180.707	7085.83	8419.51	30.5358	2775.85	5301.79	831.679	195.171	23283.4	421.614	47940.8	803.838	10.4953	1725.6	216.607	31435.5	1155.09	9729.66	1189.39	75441.4	1175.76	118.651	1.90966	5329.77	21696	0.0996885	0.358255	0.305296	3098.32	5857.71	8885.38	2427.26	609.832	396.352
Plate 11_3	D11	PA14_16640	NA	PA3691	NA	57.2086	4535.53	3051.05	10970.7	0.285714	843.823	214.897	7292.22	8506.88	32.2514	2902.56	5448.83	815.114	118.18	23679.4	285.054	49230.7	630.346	7.13143	1813.1	127.26	32266.7	1014.04	9957.87	1212.18	78889.7	1312.43	137.903	3.30571	5780.59	22012.3	0.0685714	0.894286	3.56286	3386.82	6382.64	10332.9	2383.92	617.629	406.111
Plate 11_3	D12	PA14_65410	orn	PA4951	MULTISPECIES: oligoribonuclease [Enterobacterales]	186.462	4169.49	3934.9	9313.44	0.172414	696.062	170.407	7321.82	8832.27	30.6621	2928.47	4949.34	963.607	412.903	22976.1	848.214	54851.9	1516.81	25.5517	1538.99	470.262	30766.7	1860.92	13026.9	1109.79	71744.8	1218.45	100.752	9.64828	2297.55	23460.9	0.2	23.869	0.758621	2750.67	5109.68	4117.39	2512.43	613.297	369.379
[truncated: 4,760 more rows]

## Sheet: 6B Fold-change Values
Supplementary Table 6B: PA14 knockout library screening results. Data represent RNA modification level change as calculated using the methods described in the Methods section.
[truncated: 5,764 more rows]

## Sheet: 6C Fold-change >2 & <0.5
Supplementary Table 6C: PA14 knockout library screening results as fold-change values relative to a calculated mean as detailed in the text. This table lists mutants exhibiting a > 2-fold change in RNA modification levels and is the data source for Figure 3A. Yellow rows denote genes for i6A family enzymes and columns in blue font denote i6A family modification levels.																												x
[truncated: 353 more rows]

[truncated: 1 more sheets: 6D i6A Pathway]
